# Supplementary material for: Natural Products in Precision Oncology: Plant-Based Small Molecule Inhibitors of Protein Kinases for Cancer Chemoprevention
Source: Nutrients. 2023 Feb 27;15(5):1192. doi: 10.3390/nu15051192 (PMC10005680; doi:10.3390/nu15051192)
Supplement: Supplementary file 1 [file nutrients-15-01192-s001.zip]

Archive with 1 entries (1 files):
- nutrients-2168602-supplementary.xlsx
