# Supplementary material for: Natural Products in Precision Oncology: Plant-Based Small Molecule Inhibitors of Protein Kinases for Cancer Chemoprevention
Source: Nutrients. 2023 Feb 27;15(5):1192. doi: 10.3390/nu15051192 (PMC10005680; doi:10.3390/nu15051192)
Supplement: Supplementary file 1 [file nutrients-15-01192-s001.zip › nutrients-2168602-supplementary.xlsx]

## Sheet: S1. Kinase Drivers
Gene symbol	Entrez Gene Name	Kinase group	Kinase family	Entrez Gene ID for Human	Entrez Gene ID for Mouse	Entrez Gene ID for Rat	UniProt Accession	Synonym(s)
ABL1	ABL proto-oncogene 1, non-receptor tyrosine kinase	TK	Abl	25	11350	311860	P00519	ABL,ABL proto-oncogene 1, non-receptor tyrosine kinase,BCR-ABL,c-ABL,c-abl oncogene 1, non-receptor tyrosine kinase,CABL1,CHDSKM,E430008G22Rik,JTK7,LOC100909750,p145Abl,p150,v-abl
ABL2	ABL proto-oncogene 2, non-receptor tyrosine kinase	TK	Abl	27	11352	304883	P42684	AA536808,ABL proto-oncogene 2, non-receptor tyrosine kinase,ABLL,ARG,v-abl Abelson murine leukaemia viral oncogene 2 (arg, Abelson-related gene),v-abl Abelson murine leukemia viral oncogene 2 (arg, Abelson-related gene)
ACVR1	activin A receptor type 1	TKL	STKR	90	11477	79558	Q04771	Activin A Receptor,activin A receptor type 1,activin A receptor, type 1,ACTR1,ACTRI,ActRIA,Acvr,ACVR1A,ACVRLK2,ALK2,Alk8,D330013D15Rik,FOP,SKR1,Tsk7L,TSRI
ACVR1B	activin A receptor type 1B	TKL	STKR	91	11479	29381	P36896	6820432J04,activin A receptor type 1B,activin A receptor, type 1B,ACTRIB,ACVRLK4,ALK-4,SKR2
ACVR2A	activin A receptor type 2A	TKL	STKR	92	11480	29263	P27037	activin A receptor type 2A,Activin A Receptor, Type II,activin receptor IIA,ActR2a,ACTRII,ACTRIIA,ACVR2,rActR-II,TactrII
ACVR2B	activin A receptor type 2B	TKL	STKR	93	11481	25366	Q13705	4930516B21Rik,activin A receptor type 2B,activin receptor IIB,ACTRIIB,AI047905,AI850658,HTX4
AKT1	AKT serine/threonine kinase 1	AGC	Akt	207	11651	24185	P31749	AKT,AKT serine/threonine kinase 1,LTR-akt,PKB,PKB-ALPHA,PKB-α,PKB/Akt,PRKBA,Protein kinase B,RAC,RAC-ALPHA,RAC-α,Thymoma proto-oncogene 1,thymoma viral proto-oncogene 1
AKT3	AKT serine/threonine kinase 3	AGC	Akt	10000	23797	29414	Q9Y243	AKT serine/threonine kinase 3,D930002M15Rik,MPPH,MPPH2,Nmf350,PKB-GAMMA,PKB-γ,PKBG,PRKBG,Protein kinase Akt-3,RAC-gamma,RAC-PK-gamma,RAC-PK-γ,RAC-γ,STK-2,thymoma viral proto-oncogene 3
ALK	ALK receptor tyrosine kinase	TK	ALK	238	11682	266802	Q9UM73	ALK receptor,ALK receptor tyrosine kinase,ALK1,anaplastic lymphoma kinase,B120IND1,CD246,LOC108351182,NBLST3,Tcrz
ALPK2	alpha kinase 2	Atypical	Alpha	115701	225638	498875	Q86TB3	alpha-kinase 2,Gm549,HAK,RGD1564431,α-kinase 2
ARAF	A-Raf proto-oncogene, serine/threonine kinase	TKL	RAF	369	11836	64363	P10398	1200013E08Rik,A-Raf proto-oncogene, serine/threonine kinase,ARAF1,PKS,PKS2,RAFA1
ATM	ATM serine/threonine kinase	Atypical	PIKK	472	11920	300711	Q13315	AT1,ATA,ataxia telangiectasia mutated,ATC,ATD,ATDC,ATE,ATM serine/threonine kinase,C030026E19RIK,TEL1,TELO1
ATR	ATR serine/threonine kinase	Atypical	PIKK	545	245000	685055	Q13535	ataxia telangiectasia and Rad3 related,Ataxia-telangiectasia-like,ATR serine/threonine kinase,FCTCS,FRP1,LOC100365674,LOC367198,LOC684113,MEC1,SCKL,SCKL1
AURKA	aurora kinase A	Other	Aur	6790	20878	261730	O14965	AIK,AIRK1,ARK-1,AURA,AURORA 2,AURORA A,AURORA KINASE,aurora kinase A,Aurora Related Kinase1,Ayk1,BTAK,IAK,IAK1,PPP1R47,STK15,STK6,STK7
BMPR2	bone morphogenetic protein receptor type 2	TKL	STKR	659	12168	140590	Q13873	2610024H22RIK,BB189135,BMP-2,BMPR-II,BMPR3,BMR2,bone morphogenetic protein receptor type 2,bone morphogenetic protein receptor, type II (serine/threonine kinase),BRK-3,Gm20272,POVD1,PPH1,T-ALK,Type ii bmp receptor
BRAF	B-Raf proto-oncogene, serine/threonine kinase	TKL	RAF	673	109880	114486	P15056	9930012E13RIK,AI447469,B-Raf proto-oncogene, serine/threonine kinase,B-RAF1,Braf transforming gene,Braf-2,C230098H17,C87398,D6Ertd631e,NS7,RAFB,RAFB1
BRD4	bromodomain containing 4	Atypical	BRD	23476	57261	362844	O60885	Brd5,bromodomain containing 4,CAP,HUNK1,HUNKI,MCAP,WI-11513
BRSK1	BR serine/threonine kinase 1	CAMK	CAMKL	84446	381979	499073	Q8TDC3	BR serine/threonine kinase 1,Gm1100,hSAD1,KIAA1811,MGC99905,RGD1563268,SAD-B
CDK12	cyclin dependent kinase 12	CMGC	CDK	51755	69131	192350	Q9NYV4	1810022J16RIK,CRK7,CRKR,CRKRS,cyclin-dependent kinase 12,D11Ertd752e,Hgn,LOC100502717,LOC257650,Pksc
CDK4	cyclin dependent kinase 4	CMGC	CDK	1019	12567	94201	P11802	CMM3,Crk3,cyclin-dependent kinase 4,LOC100362034,PSK-J3
CDK6	cyclin dependent kinase 6	CMGC	CDK	1021	12571	114483	Q00534	5830411I20,AI504062,Crk2,cyclin-dependent kinase 6,FLJ31360,MCPH12,PLSTIRE
CHEK2	checkpoint kinase 2	CAMK	RAD53	11200	50883	114212	O96017	CDS1,Check2,checkpoint kinase 2,CHK2,hCds1,HUCDS1,LFS2,PP1425,RAD53
CSF1R	colony stimulating factor 1 receptor	TK	PDGFR	1436	12978	307403	P07333	BANDDOS,C-FMS,CD115,colony stimulating factor 1 receptor,CSF1 receptor,Csfmr,CSFR,FIM2,FMS,HDLS,HDLS1,M-CSF-R,MCSF receptor,Mcsf1r,mrfms,receptor FOR CSF1
CSNK1E	casein kinase 1 epsilon	CK1	CK1	1454	27373	58822	P49674	AI426939,AI551861,AW457082,casein kinase 1 epsilon,casein kinase 1 ε,casein kinase 1, epsilon,casein kinase 1, ε,Ck1 ε,CK1epsilon,CKI epsilon,CKI ε,CKIe,Epsilon casein,HCKIE,KC1epsilon,tau,ε casein
CSNK1G3	casein kinase 1 gamma 3	CK1	CK1	1456	70425	64823	Q9Y6M4	3300002K07RIK,C330049O21RIK,casein kinase 1 gamma 3,casein kinase 1 γ 3,casein kinase 1, gamma 3,casein kinase 1, γ 3,CKI-gamma 3,CKI-γ 3
CSNK2A1	casein kinase 2 alpha 1	CMGC	CK2	1457	12995	116549	P68400	casein kinase 2 alpha 1,casein kinase 2 α 1,casein kinase 2, alpha 1 polypeptide,casein kinase 2, α 1 polypeptide,Casein kinase II alpha 1 polypeptide,Casein kinase II α 1 polypeptide,Ck II Alpha Subunit,Ck II α Subunit,CK1 alpha2,CK2,Ck2 alpha,Ck2 α,CK2A1,Cka1,Cka2,CKII,CKII alpha,CKII α,Csnk2a1-rs4,OCNDS
DCLK1	doublecortin like kinase 1	CAMK	DCAMKL	9201	13175	83825	O15075	1700113D08Rik,2810480F11RIK,AI836758,CL1,Click-I,CLICK1,CPG16,DCAMKL1,DCDC3A,Dcl,DCLK,doublecortin-like kinase 1,mKIAA0369
DYRK1A	dual specificity tyrosine phosphorylation regulated kinase 1A	CMGC	DYRK	1859	13548	25255	Q13627	2310043O08Rik,D16Ertd272e,D16Ertd493e,dual specificity tyrosine phosphorylation regulated kinase 1A,dual-specificity tyrosine-(Y)-phosphorylation regulated kinase 1a,DYRK,DYRK1,Gm10783,HP86,mmb,MNB,MNBH,Mp86,MRD7,PSK47
EGFR	epidermal growth factor receptor	TK	EGFR	1956	13649	24329	P00533	9030024J15RIK,C-ERBB,EGF receptor,EGF-TK,EGFR vIII,EGFR1,epidermal growth factor receptor,ERBB,ERBB1,Errb1,ERRP,HER1,HER1 (EGFR),MENA,NISBD2,PIG61,wa-2,Wa5
EIF2AK3	eukaryotic translation initiation factor 2 alpha kinase 3	Other	PEK	9451	13666	29702	Q9NZJ5	eukaryotic translation initiation factor 2 alpha kinase 3,eukaryotic translation initiation factor 2 α kinase 3,PEK,PERK,WRS
EPHA1	EPH receptor A1	TK	Eph	2041	13835	312279	P21709	5730453L17Rik,EPH,EPH receptor A1,EPH1,EPHT,EPHT1,Esk
EPHA2	EPH receptor A2	TK	Eph	1969	13836	366492	P29317	ARCC2,CTPA,CTPP1,CTRCT6,ECK,EPH receptor A2,Epha2 predicted,Myk2,Sek-2
EPHA3	EPH receptor A3	TK	Eph	2042	13837	29210	P29320	Cek4,EK4,END3,EPH receptor A3,ETK,ETK1,HEK,HEK4,Mek4,TYRO4
EPHA4	EPH receptor A4	TK	Eph	2043	13838	316539	P54764	2900005C20Rik,AI385584,Cek8,EK8,EPH receptor A4,HEK8,rb,RGD1560587,SEK,Sek1,TYRO1
EPHA6	EPH receptor A6	TK	Eph	285220	13840	29202	Q9UF33	AABR07033882.1,DKFZP434C1418,EHK-2,EK12,EPA6,EPH receptor A6,HEK12,LOC203806,m-ehk2,PRO57066
EPHB2	EPH receptor B2	TK	Eph	2048	13844	313633	P29323	BDPLT22,CAPB,Cek5,DRT,EK5,EPH receptor B2,EPHT3,EPTH3,ERK,ETECK,Hek5,LOC103689967,NAF2,Nuk,PCBC,Prkm5,Qek5,RGD1564232,Sek3,Tyro5
EPHB6	EPH receptor B6	TK	Eph	2051	13848	312275	O15197	Cekl,EPH receptor B6,EPHB5,HEP,LOC102554290,Mep
ERBB2	erb-b2 receptor tyrosine kinase 2	TK	EGFR	2064	13866	24337	P04626	1 NDF1,c-ERB-2,C-erb-b2,c-neu,CD340,EGFR2,epidermal growth factor receptor 2,erb-b2 receptor tyrosine kinase 2,ERBB2 receptor,HER-2,HER-2 (ERBB2),HER2/Neu,l11Jus8,LOC102552659,mKIAA3023,MLN-19,NEU,NGL,p185(erbB2),p185HER2,TKR1,V-ERBB2 NEURO/GLIOBLASTOMA-DERIVED ONCOGENE,VSCN2
ERBB3	erb-b2 receptor tyrosine kinase 3	TK	EGFR	2065	13867	29496	P21860	C-erb-b3,EGFR3,erb-b2 receptor tyrosine kinase 3,erbB3-S,Erbb3r,FERLK,HER-3 (ERBB3),HER3,LCCS2,nuc-ErbB3,p180-ErbB3,p45-sErbB3,p85-sErbB3,VSCN1
ERBB4	erb-b2 receptor tyrosine kinase 4	TK	EGFR	2066	13869	59323	Q15303	ALS19,C-erb-b4,erb-b2 receptor tyrosine kinase 4,HER4,p180erbB4
FGFR1	fibroblast growth factor receptor 1	TK	FGFR	2260	14182	79114	P11362	bFGF-R-1,BFGFR,c-fgr,CD331,CEK,Eask,ECCL,FGF receptor 1,FGFBR,FGFR-I,Fibroblast growth factor receptor 1,FLG,FLT-2,Fr1,HBGFR,HH2,HRTFDS,Hspy,KAL2,MFR,N-SAM,OGD
FGFR2	fibroblast growth factor receptor 2	TK	FGFR	2263	14183	25022	P21802	BBDS,CD332,CEK3,CFD1,ECT1,Fgfr-7,Fgfr2 3c,Fgfr2b isoform,Fgfr2c isoform,fibroblast growth factor receptor 2,JWS,K-SAM,KGFRTr,svs,TK14,TK25
FGFR3	fibroblast growth factor receptor 3	TK	FGFR	2261	14184	84489	P22607	ACH,CD333,CEK2,Fgfr3 iiib,fibroblast growth factor receptor 3,Flg-2,FR3,HBGFR,HSFGFR3EX,JTK4,Mfr3,sam3
FLT3	fms related receptor tyrosine kinase 3	TK	PDGFR	2322	14255	140635	P36888	B230315G04,CD135,FIT3,FLK-2,Flt3 receptor,Fms related receptor tyrosine kinase 3,FMS-like tyrosine kinase 3,Ly72,STK1,wmfl
IGF1R	insulin like growth factor 1 receptor	TK	InsR	3480	16001	25718	P08069	A330103N21RIK,CD221,D930020L01,hyft,IGF-1 receptor,Igf1r beta isoform,IGF1R β,Igf1r β isoform,IGFIR,IGFIRC,IGFR,IGFR1,insulin-like growth factor 1 receptor,insulin-like growth factor I receptor,Insulin-like growth factor I receptor precursor,JTK13,LOC51049,MGC18216
JAK1	Janus kinase 1	TK	JakA	3716	16451	84598	P23458	AA960307,AIIDE,BAP004,C130039L05Rik,JAK1A,JAK1B,Janus kinase 1,JTK3,LOC105378775
JAK2	Janus kinase 2	TK	JakA	3717	16452	24514	O60674	AI504024,C81284,Fd17,Janus kinase 2,JTK10
JAK3	Janus kinase 3	TK	JakA	3718	16453	25326	P52333	fae,JAKL,Janus kinase 3,L-JAK,RATJAK3,wil
KALRN	kalirin RhoGEF kinase	CAMK	Trio	8997	545156	84009	O60229	2210407G14RIK,ARHGEF24,CHD5,CHDS5,DUET,DUO,E530005C20RIK,Gm539,HAPIP,Kalirin,kalirin RhoGEF kinase,kalirin, RhoGEF kinase,Kalirin7,Pcip10,TRAD
KDR	kinase insert domain receptor	TK	VEGFR	3791	16542	25589	P35968	6130401C07,CD309,Flk,FLK1,Kinase Insert Domain,kinase insert domain protein receptor,kinase insert domain receptor,Krd-1,Ly73,orv,VEGFR,VEGFR-2
KIT	KIT proto-oncogene, receptor tyrosine kinase	TK	PDGFR	3815	16590	64030	P10721	Ack2,Bs,c-KIT,c-Kit Gnnk+,C-Kit1,CD117,Fdc,Gsfsco1,Gsfsco5,Gsfsow3,KIT proto-oncogene receptor tyrosine kinase,KIT proto-oncogene, receptor tyrosine kinase,MASTC,PBT,SCFR,SCO1,SCO5,SCR,SOW3,Ssm,white-spotted
LATS1	large tumor suppressor kinase 1	AGC	NDR	9113	16798	308265	O95835	AC156391.6,AW208599,large tumor suppressor,large tumor suppressor kinase 1,large tumour suppressor,large tumour suppressor kinase 1,RGD1564085,WARTS,wts
LATS2	large tumor suppressor kinase 2	AGC	NDR	26524	50523	305922	Q9NRM7	4932411G09Rik,KPM,large tumor suppressor 2,large tumor suppressor kinase 2,large tumour suppressor 2,large tumour suppressor kinase 2,Lats2 predicted
LRRK2	leucine rich repeat kinase 2	TKL	LRRK	120892	66725	300160	Q5S007	4921513O20RIK,9330188B09Rik,AURA17,cI-46,D630001M17RIK,DARDARIN,DKFZP434H2111,FLJ45829,Gm927,leucine-rich repeat kinase 2,PARK8,RIPK7,ROCO2
LYN	LYN proto-oncogene, Src family tyrosine kinase	TK	Src	4067	17096	81515	P07948	Hck-2,JTK8,LOC100862590,LYN KINASE,LYN proto-oncogene, Src family tyrosine kinase,p53/56 Lyn,p53/p56 Lyn,p53Lyn,p56Lyn
MAP2K1	mitogen-activated protein kinase kinase 1	STE	STE7	5604	26395	170851	Q02750	CFC3,MAPKK1,Mek,MEK1,MEKK1,MEL,mitogen-activated protein kinase kinase 1,MKK1,Mkp1,MP2K1,PRKMK1
MAP2K4	mitogen-activated protein kinase kinase 4	STE	STE7	6416	26398	287398	P45985	JNKK,JNKK1,MAPK/ERK KINASE-1,MAPKK4,MEK4,mitogen-activated protein kinase kinase 4,MKK4,PRKMK4,SAPKK-1,SEK1,SERK1,SKK1
MAP3K1	mitogen-activated protein kinase kinase kinase 1	STE	STE11	4214	26401	116667	Q13233	LOC100912399,MAPK,MAPKKK1,MEK KINASE,MEK KINASE 1,MEKK,MEKK 1,mitogen-activated protein kinase kinase kinase 1,Raf,SRXY6
MAP3K11	mitogen-activated protein kinase kinase kinase 11	TKL	MLK	4296	26403	309168	Q16584	2610017K16RIK,MEKK11,mitogen-activated protein kinase kinase kinase 11,MLK-3,PTK1,RHOE,SPRK
MAP3K4	mitogen-activated protein kinase kinase kinase 4	STE	STE11	4216	26407	308106	Q9Y6R4	D17Rp17,D17Rp17e,MAPK3K4,MAPKKK4,Mek4b,MEKK 4,mitogen-activated protein kinase kinase kinase 4,mKIAA0213,MTK1,PRO0412,RP17,Rp17a,TAS
MAP4K1	mitogen-activated protein kinase kinase kinase kinase 1	STE	STE20	11184	26411	292763	Q92918	haematopoietic progenitor kinase 1,HPK1,M4K1,mHPK1,mitogen-activated protein kinase kinase kinase kinase 1
MAP4K3	mitogen-activated protein kinase kinase kinase kinase 3	STE	STE20	8491	225028	170920	Q8IVH8	4833416M01Rik,4833416M07Rik,9530052P13Rik,GCKR,GLK,MAPKKKK3,MEKKK 3,mitogen-activated protein kinase kinase kinase kinase 3,RAB8IPL1
MAPK1	mitogen-activated protein kinase 1	CMGC	MAPK	5594	26413	116590	P28482	9030612K14Rik,ERK,ERK-2,ERK42,ERT1,Mapk p42,Mapk1,2,MAPK2,MITOGEN ACTIVATED protein KINASE 2,mitogen-activated protein kinase 1,NS13,p38,p40,p40 HERAK,p41,p41mapk,P42,p42 Erk,P42MAPK,PRKM1,PRKM2
MAPK8	mitogen-activated protein kinase 8	CMGC	MAPK	5599	26419	116554	P45983	C-JUN N-TERMINAL KINASE1,JNK,JNK-46,JNK1,JNK1A2,JNK21B1/2,mitogen-activated protein kinase 8,p46JNK1,p46JNK1 alpha,p46JNK1 α,PRKM8,Sapk gamma,SAPK P46,Sapk γ,SAPK1,SAPK1c,STRESS-ACTIVATED protein KINASE-LIKE KINASE
MARK3	microtubule affinity regulating kinase 3	CAMK	CAMKL	4140	17169	170577	P27448	1600015G02Rik,A430080F22RIK,C-TAK1,Emk2,ETK-1,KP78,MAP/microtubule affinity regulating kinase 3,microtubule affinity regulating kinase 3,MPK10,PAR1A,VIPB
MERTK	MER proto-oncogene, tyrosine kinase	TK	Axl	10461	17289	65037	Q12866	c-Eyk,c-Mer,Eyk,MER,MER proto-oncogene tyrosine kinase,MER proto-oncogene, tyrosine kinase,nmf12,Nyk,RDY,RP38,Tyro12
MET	MET proto-oncogene, receptor tyrosine kinase	TK	Met	4233	17295	24553	P08581	AI838057,AUTS9,c-Met,DA11,DFNB97,HGF,HGF Binding,HGFR,LOC360378,met proto-oncogene,MET proto-oncogene, receptor tyrosine kinase,MetR,PAR4,RCCP2
MTOR	mechanistic target of rapamycin kinase	Atypical	PIKK	2475	56717	56718	P42345	2610315D21Rik,Flat,FRAP,FRAP1,FRAP2,FRB,mechanistic target of rapamycin kinase,mTORC1,RAFT1,RAPT1,RRAFT1,SKS
MYO3A	myosin IIIA	STE	STE20	53904	667663	498806	Q8NEV4	9030416P08Rik,DFNB30,myosin IIIA,RGD1560083
NEK9	NIMA related kinase 9	Other	NEK	91754	217718	299204	Q8TD19	APUG,C130021H08Rik,KIAA1995,LCCS10,NC,NERCC,NERCC1,Nercc1 kinase,NIMA (never in mitosis gene a)-related expressed kinase 9,NIMA-related kinase 9
NTRK1	neurotrophic receptor tyrosine kinase 1	TK	Trk	4914	18211	59109	P04629	C80751,MTC,neurotrophic receptor tyrosine kinase 1,neurotrophic tyrosine kinase, receptor, type 1,p140 Trk,p140-TrkA,Tkr,TRK,TRK1,TRKA,TRKA longest isoform,TRKA NGFR
NTRK2	neurotrophic receptor tyrosine kinase 2	TK	Trk	4915	18212	25054	Q16620	AI848316,BDNF receptor,C030027L06RIK,DEE58,EIEE58,GP145-TrkB,GP145-TrkB/GP95-TrkB,Gp95 Trkb,neurotrophic receptor tyrosine kinase 2,neurotrophic tyrosine kinase, receptor, type 2,Nrh2,OBHD,RATTRKB1,Tkrb,TRKB,TRKB long isoform,Trkb receptor,TRKB1
NTRK3	neurotrophic receptor tyrosine kinase 3	TK	Trk	4916	18213	29613	Q16288	gp145(trkC),GP145-TrkC,neurotrophic receptor tyrosine kinase 3,neurotrophic tyrosine kinase, receptor, type 3,Ntrk3 tv3,TRKC
PDGFRA	platelet derived growth factor receptor alpha	TK	PDGFR	5156	18595	25267	P16234	APDGFR,CD140A,LOC102554024,Pdgf receptor-α,PDGF α R,Pdgf α Receptor,PDGFACE,Pdgfar,PDGFR alpha,PDGFR α,PDGFR-2,platelet derived growth factor receptor alpha,platelet derived growth factor receptor α,platelet derived growth factor receptor, alpha polypeptide,platelet derived growth factor receptor, α polypeptide,α-pdgfr
PIK3CA	phosphatidylinositol-4,5-bisphosphate 3-kinase catalytic subunit alpha	Atypical	PIKK	5290	18706	170911	P42336	6330412C24RIK,caPI3K,CCM4,CLAPO,CLOVE,CWS5,MCAP,MCM,MCMTC,p110,P110 α,p110-alpha,phosphatidylinositol-4,5-bisphosphate 3-kinase catalytic subunit alpha,phosphatidylinositol-4,5-bisphosphate 3-kinase catalytic subunit α,phosphatidylinositol-4,5-bisphosphate 3-kinase, catalytic subunit alpha,phosphatidylinositol-4,5-bisphosphate 3-kinase, catalytic subunit α,PI3K,PI3K alpha isoform,PI3K α isoform,P…
PIK3CB	phosphatidylinositol-4,5-bisphosphate 3-kinase catalytic subunit beta	Atypical	PIKK	5291	74769	85243	P42338	1110001J02Rik,LOC100910021,P110 β,P110BETA,phosphatidylinositol-4,5-bisphosphate 3-kinase catalytic subunit beta,phosphatidylinositol-4,5-bisphosphate 3-kinase catalytic subunit β,phosphatidylinositol-4,5-bisphosphate 3-kinase, catalytic subunit beta,phosphatidylinositol-4,5-bisphosphate 3-kinase, catalytic subunit β,Pi-3-Kinase, p110, Beta Subunit,Pi-3-Kinase, p110, β Subunit,PI3K,Pi3k β,PI3KBET…
PIK3CG	phosphatidylinositol-4,5-bisphosphate 3-kinase catalytic subunit gamma	Atypical	PIKK	5294	30955	298947	P48736	5830428L06Rik,IMD97,IP3-gamma,IP3-γ,P110-γ,p110gamma,p120-PI3K,phosphatidylinositol-4,5-bisphosphate 3-kinase catalytic subunit gamma,phosphatidylinositol-4,5-bisphosphate 3-kinase catalytic subunit γ,phosphatidylinositol-4,5-bisphosphate 3-kinase, catalytic subunit gamma,phosphatidylinositol-4,5-bisphosphate 3-kinase, catalytic subunit γ,PI3CG,PI3K,PI3K CS,PI3Kgamma,PI3Kγ,PIK3
PIK3R1	phosphoinositide-3-kinase regulatory subunit 1	Atypical	PIKK	5295	18708	25513	P27986	AA414921,AGM7,GRB1,IMD36,LOC105379008,p85,p85 subunit of PI3-kinase,P85 α,p85-alpha,p85-α regulatory subunit of phosphatidylinositol 3-kinase,P85A,p85alpha regulatory adapter,phosphatidylinositol 3 kinase, regulatory subunit, polypeptide 1 (p85 α),phosphatidylinositol 3-kinase p85-α regulatory subunit,phosphoinositide-3-kinase regulatory subunit 1,PI3K,PI3KA,PI3KR1,PIK31R1,pp85,REGULATORY PI3K su…
PIK3R2	phosphoinositide-3-kinase regulatory subunit 2	Atypical	PIKK	5296	18709	29741	O00459	MPPH,MPPH1,p85,P85 β,p85-BETA,P85B,phosphoinositide-3-kinase regulatory subunit 2,PI3K p85beta,PI3K p85β,Pi3kr2
PIM1	Pim-1 proto-oncogene, serine/threonine kinase	CAMK	PIM	5292	18712	24649	P11309	PIM,Pim-1 proto-oncogene, serine/threonine kinase,proviral integration site 1
PLK2	polo like kinase 2	Other	PLK	10769	20620	83722	Q9NYY3	hPlk2,hSNK,POLO-LIKE KINASE 2,Serum Inducible Kinase,SNK
PRKCI	protein kinase C iota	AGC	PKC	5584	18759	84006	P41743	2310021H13Rik,APKC,aPKC IOTA/LAMBDA,aPKC lambda,aPKC ι/λ,aPKC λ,DXS1179E,mKIAA4165,nPKC-iota,nPKC-ι,PKC IOTA,PKC LAMBDA,Pkc lamda,Pkc lamda/iota,Pkc lamda/ι,PKC tau,PKC λ,PKC-ι,PKCI,Pkcl,PRKCL,protein kinase C iota,protein kinase C ι,protein kinase C, iota,protein kinase C, ι
PRKCZ	protein kinase C zeta	AGC	PKC	5590	18762	25522	Q05513	14-3-3-zetaisoform,aPKCzeta,aPKCζ,NPKC-ZETA,NPKC-ζ,PKC-ZETA,PKC-ζ,PKC2,Pkcz,protein kinase C zeta,protein kinase C ζ,protein kinase C, zeta,protein kinase C, ζ,r14-3-3,zetaPKC
RAF1	Raf-1 proto-oncogene, serine/threonine kinase	TKL	RAF	5894	110157	24703	P04049	6430402F14Rik,CMD1NN,CRAF,Craf1,D830050J10Rik,leukaemiA ONCOGENE HOMOLOG1,LEUKEMIA ONCOGENE HOMOLOG1,NS5,Raf-1 proto-oncogene, serine/threonine kinase,v-Raf,v-raf-leukaemia viral oncogene 1,v-raf-leukemia viral oncogene 1
RET	ret proto-oncogene	TK	Ret	5979	19713	24716	P07949	C-RET,CDHF12,CDHR16,HSCR1,MEN2A,MEN2B,MTC1,PTC,RET PROTO-ONCOGENE,RET receptor,RET-ELE1
ROS1	ROS proto-oncogene 1, receptor tyrosine kinase	TK	Sev	6098	19886	25346	P08922	c-ros,c-ros-1,LOC103694423,MCF3,ROS,ROS proto-oncogene 1 , receptor tyrosine kinase,Ros1 proto-oncogene,ROS1C
RPS6KA3	ribosomal protein S6 kinase A3	CAMK	RSK	6197	110651	501560	P51812	C130006E23,CLS,HU-3,ISPK-1,MAPKAP Kinase 1 Beta,MAPKAP Kinase 1 β,MAPKAPK-1b,MPK-9,MRX19,p90-RSK2,p90RSK3,pp90RSK2,RGD1563860,ribosomal protein S6 kinase A3,ribosomal protein S6 kinase polypeptide 3,RSK,RSK2,S6K-alpha3,XLID19
RPS6KB1	ribosomal protein S6 kinase B1	AGC	RSK	6198	72508	83840	P23443	2610318I15RIK,4732464A07RIK,P70,p70 S6K-alpha,p70 S6K-α,p70(S6K)-α,p70-alpha,p70-α,p70/85s6k,p70S6 kinase,p70s6k,P70S6K1,PS6K,ribosomal protein S6 kinase B1,ribosomal protein S6 kinase, polypeptide 1,S6K,S6K-beta-1,S6K-β-1,S6K1,STK14A
SGK1	serum/glucocorticoid regulated kinase 1	AGC	SGK	6446	20393	29517	O00141	serum/glucocorticoid regulated kinase 1,Serum/Glucocorticoid Regulated Serine/Threonine Protein Kinase,SGK
SIK3	SIK family kinase 3	CAMK	CAMKL	23387	70661	684112	Q9Y2K2	5730525O22Rik,9030204A07RIK,KIAA0999,L19,LOC689939,mKIAA0999,QSK,SEMDK,SIK family kinase 3
SRC	SRC proto-oncogene, non-receptor tyrosine kinase	TK	Src	6714	20779	83805	P12931	ASV,BS27,c-SRC,p60-Src,PP60,Pp60/c-Src,pp60c-src,Rous sarcoma oncogene,SRC proto-oncogene, non-receptor tyrosine kinase,SRC1,THC6,TVHUSC
STK11	serine/threonine kinase 11	CAMK	CAMKL	6794	20869	314621	Q15831	hLKB1,LKB1,LKB1(S),LKB1-L,Par-4,PJS,serine/threonine kinase 11,Stk11 isoform 2,Stk11 short isoform
STK19	serine/threonine kinase 19	Atypical	G11	8859	54402	361800	P49842	D6S60,D6S60E,G11,HLA-RP1,RP1,serine/threonine kinase 19
STK4	serine/threonine kinase 4	STE	STE20	6789	58231	311622	Q13043	Kas-2,KRS2,MST1,serine/threonine kinase 4,YSK3
SYK	spleen associated tyrosine kinase	TK	Syk	6850	20963	25155	P43405	IMD82,p72-Syk,Ptk72,spleen associated tyrosine kinase,spleen tyrosine kinase
TAF1	TATA-box binding protein associated factor 1	Atypical	TAF1	6872	270627	317256	P21675	B430306D02RIK,BA2R,CCG1,CCGS,DYT3,DYT3/TAF1,KAT4,LOC100287968,LOC100291704,LOC102556339,MRXS33,N-TAF1,NSCL2,OF,P250,RGD1562050,TAF(II)250,TAF130/250,TAF250,TAF2A,TAFII-250,TATA-box binding protein associated factor 1,XDP
TAOK1	TAO kinase 1	STE	STE20	57551	216965	286993	Q7L7X3	2810468K05RIK,AU020252,D130018F14RIK,DDIB,hKFC-B,hTAOK1,KFC-B,LOC100506461,LOC100507968,MAP3K16,MARKK,MGC29021,PSK-2,TAO kinase 1,TAO1
TAOK2	TAO kinase 2	STE	STE20	9344	381921	64666	Q9UL54	1110033K02RIK,B230344N16,LOC107987231,MAP3K17,mKIAA0881,PRO7431,PSK,PSK1,PSK1-alpha,PSK1-α,TAO kinase 2,TAO1,TAO2,Tao2beta
TGFBR2	transforming growth factor beta receptor 2	TKL	STKR	7048	21813	81810	P37173	1110020H15Rik,AAT3,DNIIR,FAA3,LDS1B,LDS2,LDS2B,MFS2,RIIC,RIIDN,T β r2,TAAD2,TbetaR-II,TBR-II,TBRLL,TGF beta receptor type II,Tgf beta2 receptor,TGF β receptor type II,TGF-beta 2,TGF-beta receptor 2,TGF-beta receptor type 2,TGF-β 2,TGF-β receptor 2,TGF-β receptor type 2,Tgf-β RII,Tgf-β type ii receptor,TGFB receptor II,TGFbeta-RII,TGFbeta1R2,Tgfbr2T,Tgfbrii,TGFR-2,TGFβ1R2,transforming growth facto…
TNIK	TRAF2 and NCK interacting kinase	STE	STE20	23043	665113	294917	Q9UKE5	1500031A17RIK,4831440I19RIK,C530008O15Rik,C630040K21RIK,KIAA0551,MAP4K7,MRT54,RGD1561817,TRAF2 and NCK interacting kinase
TRIO	trio Rho guanine nucleotide exchange factor	CAMK	Trio	7204	223435	310192	O75962	6720464I07RIK,ARHGEF23,LOC100131749,MEBAS,MRD44,MRD63,TGAT,trio Rho guanine nucleotide exchange factor,triple functional domain (PTPRF interacting)
WNK1	WNK lysine deficient protein kinase 1	Other	WNK	65125	232341	116477	Q9H4A3	6430573H23Rik,EG406236,HSAN2,HSN2,KDP,KIAA0344,LOC100503989,mKIAA0344,p65,PB11,PPP1R167,PRKWNK1,Protein kinase, lysine-deficient 1,PSK,WNK lysine deficient protein kinase 1

## Sheet: S2. Cancer Associations
Kinase Gene Symbol	Entrez Gene ID	UniProt Accession	Cancer Type	Number of available inhibitors
ABL1	25	P00519	ALL	27
			AML
			PANCAN
			CLL
ABL2	27	P42684	LUSC	2
ACVR1	90	Q04771	UCEC	10
ACVR1B	91	P36896	BRCA	5
			CM
			COREAD
			ESCA
			LUAD
			LUSC
			PAAD
			PANCAN
			STAD
ACVR2A	92	P27037	CM	0
			COREAD
			HC
			HNSC
			LUAD
			PAAD
			PANCAN
			STAD
ACVR2B	93	Q13705	OV	0
AKT1	207	P31749	BRCA	17
			CESC
			PRAD
			CM
			HNSC
			LUAD
			PANCAN
			RCCC
			UCEC
AKT3	10000	Q9Y243	BRCA	14
ALK	238	Q9UM73	NB	24
			UCEC
			LUAD
			PANCAN
			NSCLC
			THCA
ALPK2	115701	Q86TB3	CM	0
ARAF	369	P10398	PANCAN	2
ATM	472	Q13315	BRCA	7
			CLL
			COREAD
			BLCA
			RCCC
			ESCA
			HNSC
			LUAD
			NB
			PAAD
			PANCAN
			PRAD
			RCCC
			UCEC
ATR	545	Q13535	BLCA	10
			BRCA
			ESCA
			HNSC
			OV
			PANCAN
			SCLC
			STAD
			UCEC
AURKA	6790	O14965	COREAD	35
BMPR2	659	Q13873	BLCA	2
			BRCA
			CM
			COREAD
			HNSC
			LUAD
			OV
			RCCC
			SCLC
			UCEC
BRAF	673	P15056	BLCA	25
			BRCA
			CM
			COREAD
			DLBCL
			GBM
			HNSC
			LUAD
			MM
			OV
			PANCAN
			PRAD
			STAD
			THCA
			UCEC
BRD4	23476	O60885	PANCAN	40
BRSK1	84446	Q8TDC3	PANCAN	1
CDK12	51755	Q9NYV4	BLCA	2
			BRCA
			COREAD
			HNSC
			LGG
			LUAD
			OV
			PANCAN
			SCLC
			THCA
CDK4	1019	P11802	CM	36
			GBM
			LGG
			PANCAN
			LUAD
CDK6	1021	Q00534	GBM	20
			LUSC
CHEK2	11200	O96017	BLCA	10
			BRCA
			CM
			GBM
			LGG
			LUAD
			LUSC
			PANCAN
			PRAD
			RCCC
			SCLC
			STAD
			UCEC
CSF1R	11200	O96017	PANCAN	30
CSNK1E	1436	P07333	PANCAN	4
CSNK1G3	1456	Q9Y6M4	BRCA	1
			CM
			ESCA
			LUAD
			STAD
			UCEC
CSNK2A1	1457	P68400	HNSC	3
DCLK1	9201	O15075	PANCAN	2
DYRK1A	1859	Q13627	PANCAN	12
EGFR	1956	P00533	AML	78
			CLL
			COREAD
			ESCA
			PRAD
			RCCC
			STAD
			UCEC
			BLCA
			BRCA
			GBM
			HNSC
			LGG
			LUAD
			PANCAN
			LUSC
EIF2AK3	9451	Q9NZJ5	BLCA	2
			CM
			ESCA
			LUAD
			OV
			PRAD
			RCCC
			SCLC
			STAD
			UCEC
EPHA1	2041	P21709	STAD	2
EPHA2	1969	P29317	CHOL	5
			HNSC
			PANCAN
EPHA3	2042	P29320	LUSC	4
			PANCAN
			LUAD
EPHA4	2043	P54764	LUAD	2
EPHB2	2048	P29323	LUAD	4
EPHB6	2051	O15197	LUAD	1
ERBB2	2064	P04626	BLCA	26
			BRCA
			CESC
			COREAD
			ESCA
			STAD
			UCEC
			PANCAN
			LUAD
ERBB3	2065	P21860	BLCA	1
			COREAD
			CESC
			CM
			PANCAN
			UCEC
ERBB4	2066	Q15303	STAD	13
FGFR1	2260	P11362	PA	35
			PANCAN
			HNSC
FGFR2	2263	P21802	BLCA	14
			PANCAN
			CLL
			ESCA
			HNSC
			LUAD
			LUSC
			PRAD
			STAD
			UCEC
FGFR3	2261	P22607	BLCA	19
FGFR3	2261	P22607	CLL	19
			CM
			PANCAN
			LUSC
			GBM
			UCEC
			HNSC
			LGG
FLT3	2322	P36888	ALL	60
			AML
			BLCA
			BRCA
			ESCA
			HC
			HNSC
			OV
			RCCC
			STAD
			UCEC
IGF1R	3480	P08069	BRCA	16
			OV
JAK1	3716	P23458	PANCAN	49
JAK2	3717	O60674	PANCAN	62
JAK3	3718	P52333	PANCAN	51
KALRN	8997	O60229	BRCA	0
			ESCA
			GBM
			HNSC
			NSCLC
			SCLC
KDR	3791	P35968	GBM	81
			LUAD
KIT	3815	P10721	AML	46
			PANCAN
			CM
			TGCT
LATS1	9113	O95835	CESC	0
LATS2	26524	Q9NRM7	MESO	1
LRRK2	120892	Q5S007	LUSC	19
LYN	4067	P07948	HNSC	11
			LGG
MAP2K1	5604	Q02750	CM	18
			COREAD
			LUAD
			LUSC
			PANCAN
			STAD
MAP2K4	6416	P45985	BRCA	2
			PANCAN
			CM
			COREAD
			ESCA
			LUAD
			PAAD
			STAD
			UCEC
MAP3K1	4214	Q13233	BLCA	1
			BRCA
			CESC
			PANCAN
			CM
			GBM
			HNSC
			LUAD
			LUSC
			STAD
			UCEC
MAP3K11	4296	Q16584	CM	3
MAP3K4	4216	Q9Y6R4	BLCA	0
			CM
			COREAD
			ESCA
			GBM
			LUAD
			LUSC
			UCS
			OV
MAP4K1	11184	Q92918	LUAD	0
MAP4K3	8491	Q8IVH8	BLCA	2
			CM
			GBM
			HNSC
			LUAD
			OV
MAPK1	5594	P28482	HNSC	11
			CESC
MAPK8	5599	P45983	PANCAN	11
MARK3	4140	P27448	BRCA	2
			LUAD
MERTK	10461	Q12866	BRCA	11
			LUAD
MET	4233	P08581	BLCA	37
			ESCA
			GBM
			PRCC
			LGG
			LUAD
			LUSC
			NB
			RCCC
			STAD
			UCEC
			BRCA
MTOR	2475	P42345	BLCA	41
			BRCA
			CLL
			ESCA
			HNSC
			LGG
			RCCC
			PANCAN
			SCLC
MYO3A	53904	Q8NEV4	PANCAN	0
NEK9	91754	Q8TD19	PANCAN	0
NTRK1	4914	P04629	COREAD	23
			LUAD
			THCA
NTRK2	4915	Q16620	LUAD	13
NTRK3	4916	Q16288	ALL	12
			AML
			BRCA
			CLL
			CM
			DLBCL
			MM
			THCA
PDGFRA	5156	P16234	GBM	22
PIK3CA	5290	P42336	RCCC	75
			PRCC
			TGCT
			GBM
			HC
			PRAD
			ESCA
			BLCA
			LGG
			LUAD
			UCEC
			UCS
			COADREAD
			PANCAN
			STAD
			HNSC
			LUSC
			CESC
			BRCA
			PANCAN
PIK3CG	5294	P48736	PANCAN	66
PIK3R1	5295	P27986	BRCA	0
			LGG
			UCS
			PANCAN
			UCEC
			GBM
PIK3R2	5296	O00459	PANCAN	0
			UCEC
PIM1	5292	P11309	DLBC	18
PLK2	10769	Q9NYY3	PANCAN	2
PRKCI	5584	P41743	PANCAN	0
PRKCZ	5590	Q05513	BRCA	2
RAF1	5894	P04049	PA	20
			PANCAN
			PRAD
			THCA
RET	5979	P07949	ALL	24
			AML
			BRCA
			CLL
			DLBCL
			LUAD
			MM
			PCPG
			THCA
ROS1	6098	P08922	NSCLC	5
RPS6KA3	6197	P51812	LIHC	5
RPS6KB1	6198	P23443	BLCA	5
			BRCA
			LUAD
			OV
SGK1	6446	O00141	UCEC	4
SIK3	23387	Q9Y2K2	PANCAN	5
SRC	6714	P12931	PANCAN	28
STK11	6794	Q15831	BRCA	0
			CM
			LUAD
			CESC
			PANCAN
			LUSC
			BRCA
			HNSC
			OV
STK19	8859	P49842	CM	0
STK4	6789	Q13043	BLCA	6
			BRCA
			LUAD
			LUSC
			STAD
SYK	6850	P43405	CM	20
TAF1	6872	P21675	BLCA	1
			BRCA
			COREAD
			ESCA
			LGG
			MB
			NB
			SCLC
			STAD
			UCEC
TAOK1	57551	Q7L7X3	BLCA	2
			CM
			ESCA
			HNSC
			LUAD
TAOK2	9344	Q9UL54	BLCA	1
			ESCA
			HNSC
			LUAD
			LUSC
			PRAD
			RCCC
			STAD
TGFBR2	7048	P37173	BLCA	5
			BRCA
			CESC
			CM
			COREAD
			GBM
			HNSC
			LUAD
			LUSC
			OV
			PAAD
			PANCAN
			UCEC
TNIK	23043	Q9UKE5	PANCAN	2
TRIO	7204	O75962	BLCA	0
			BRCA
			COREAD
			ESCA
			GBM
			HNSC
			LGG
			NB
			OV
			PRAD
			RCCC
			THCA
WNK1	65125	Q9H4A3	CM	1

## Sheet: S3. Available Kinase Inhibitors
Gene Symbol	Name of Ligand	Type of Ligand	Action	Class	UniProt Accession	Ensembl Gene annotation	HGNC ID	Species	Ligand ID	Affinity units	Affiniy (low)	Affinity (high)	Ligand PubChem CID	Ligand PubChem SID
ABL1	dasatinib	Inhibitor	Inhibition	Synthetic organic	P00519	ENSG00000097007	76	Human	5678	pKd	10.49	10.49	3062316	178102305
ABL1	compound 8h [PMID: 21561767]	Inhibitor	Inhibition	Synthetic organic	P00519	ENSG00000097007	76	Human	8170	pIC50	9.7	9.7	46864270	249565850
ABL1	dasatinib	Inhibitor	Inhibition	Synthetic organic	P00519	ENSG00000097007	76	Human	5678	pIC50	9.6	9.6	3062316	178102305
ABL1	asciminib	Allosteric modulator	Negative	Synthetic organic	P00519	ENSG00000097007	76	Human	8962	pIC50	8.62	9.52	72165228	310264743
ABL1	olverembatinib	Inhibitor	Inhibition	Synthetic organic	P00519	ENSG00000097007	76	Human	10630	pKd	9.49	9.49	51038269	404859077
ABL1	olverembatinib	Inhibitor	Inhibition	Synthetic organic	P00519	ENSG00000097007	76	Human	10630	pIC50	9.47	9.47	51038269	404859077
ABL1	SIAIS178	Inhibitor	Inhibition	Synthetic organic	P00519	ENSG00000097007	76	Human	10526	pKd	9.46	9.46		387065608
ABL1	vamotinib	Inhibitor	Inhibition	Synthetic organic	P00519	ENSG00000097007	76	Human	9792	pIC50	9.31	9.31	71475839	354702265
ABL1	compound 24 [PMID: 23441572]	Inhibitor	Inhibition	Synthetic organic	P00519	ENSG00000097007	76	Human	8147	pIC50	9.3	9.3	71605047	249565827
ABL1	PD-173955	Inhibitor	Inhibition	Synthetic organic	P00519	ENSG00000097007	76	Human	5699	pKd	9.24	9.24	447077	178102326
ABL1	rebastinib	Inhibitor	Inhibition	Synthetic organic	P00519	ENSG00000097007	76	Human	9173	pIC50	9.1	9.1	25066467	315661256
ABL1	bosutinib	Inhibitor	Inhibition	Synthetic organic	P00519	ENSG00000097007	76	Human	5710	pIC50	9	9	5328940	178102336
ABL1	flumbatinib	Inhibitor	Inhibition	Synthetic organic	P00519	ENSG00000097007	76	Human	9913	pIC50	8.92	8.92	46848036	363894207
ABL1	compound 2c [PMID: 24900538]	Inhibitor	Inhibition	Synthetic organic	P00519	ENSG00000097007	76	Human	8138	pIC50	8.92	8.92	59627005	249565818
ABL1	ZAK inhibitor 6p	Inhibitor	Inhibition	Synthetic organic	P00519	ENSG00000097007	76	Human	10402	pIC50	8.4	8.4	138393294	384403681
ABL1	pexmetinib	Inhibitor	Inhibition	Synthetic organic	P00519	ENSG00000097007	76	Human	9917	pIC50	8.4	8.4	24765037	363894211
ABL1	PD-173955	Inhibitor	Inhibition	Synthetic organic	P00519	ENSG00000097007	76	Human	5699	pIC50	8.3	8.3	447077	178102326
ABL1	bafetinib	Inhibitor	Inhibition	Synthetic organic	P00519	ENSG00000097007	76	Human	7906	pIC50	7.59	8.24	11387605	249565589
ABL1	vodobatinib	Inhibitor	Inhibition	Synthetic organic	P00519	ENSG00000097007	76	Human	11191	pIC50	6.78	8.22	89884852	434122251
ABL1	ponatinib	Inhibitor	Inhibition	Synthetic organic	P00519	ENSG00000097007	76	Human	5890	pIC50	8.1	8.1	24826799	178102513
ABL1	KW-2449	Inhibitor	Inhibition	Synthetic organic	P00519	ENSG00000097007	76	Human	5691	pIC50	7.85	7.85	11427553	178102318
ABL1	ZAK inhibitor 6p	Inhibitor	Inhibition	Synthetic organic	P00519	ENSG00000097007	76	Human	10402	pKd	7.82	7.82	138393294	384403681
ABL1	nilotinib	Inhibitor	Inhibition	Synthetic organic	P00519	ENSG00000097007	76	Human	5697	pIC50	7.8	7.8	644241	178102324
ABL1	PP121	Inhibitor	Inhibition	Synthetic organic	P00519	ENSG00000097007	76	Human	8013	pIC50	7.74	7.74	24905142	249565693
ABL1	compound 33a [PMID: 35944901]	Inhibitor	Inhibition	Synthetic organic	P00519	ENSG00000097007	76	Human	12126	pIC50	7.36	7.7	58945732	472319248
ABL1	saracatinib	Inhibitor	Inhibition	Synthetic organic	P00519	ENSG00000097007	76	Human	7731	pIC50	7.52	7.52	10302451	223366064
ABL1	BO1	Inhibitor	Inhibition	Synthetic organic	P00519	ENSG00000097007	76	Human	8963	pKi	7	7.36	3320547	315661099
ABL1	imatinib	Inhibitor	Inhibition	Synthetic organic	P00519	ENSG00000097007	76	Human	5687	pIC50	6.7	6.7	5291	178102314
ABL1	GNF-5	Inhibitor	Inhibition	Synthetic organic	P00519	ENSG00000097007	76	Human	8065	pIC50	6.66	6.66	44129660	249565745
ABL1	eCF506	Inhibitor	Inhibition	Synthetic organic	P00519	ENSG00000097007	76	Human	9186	pIC50	6.32	6.32	121231408	315661265
ABL1	DDR1/2 inhibitor 5n	Inhibitor	Inhibition	Synthetic organic	P00519	ENSG00000097007	76	Human	10105	pIC50	6.31	6.31	134693894	381118815
ABL2	compound 24 [PMID: 23441572]	Inhibitor	Inhibition	Synthetic organic	P42684	ENSG00000143322	77	Human	8147	pIC50	8.7	9	71605047	249565827
ABL2	pexmetinib	Inhibitor	Inhibition	Synthetic organic	P42684	ENSG00000143322	77	Human	9917	pIC50	8	8	24765037	363894211
ACVR1	compound 13d [PMID: 23639540]	Inhibitor	Inhibition	Synthetic organic	Q04771	ENSG00000115170	171	Human	8120	pIC50	8.3	8.3	60182389	249565800
ACVR1	compound 13r [PMID: 23639540]	Inhibitor	Inhibition	Synthetic organic	Q04771	ENSG00000115170	171	Human	8144	pIC50	8.3	8.3	60182364	249565824
ACVR1	momelotinib	Inhibitor	Inhibition	Synthetic organic	Q04771	ENSG00000115170	171	Human	7791	pIC50	8.08	8.08	25062766	223366122
ACVR1	itacnosertib	Inhibitor	Inhibition	Synthetic organic	Q04771	ENSG00000115170	171	Human	10632	pIC50	8	8	86290265	404859079
ACVR1	fidrisertib	Inhibitor	Inhibition	Synthetic organic	Q04771	ENSG00000115170	171	Human	11875	pIC50	8	8	132026427	461663431
ACVR1	zilurgisertib	Inhibitor	Inhibition	Synthetic organic	Q04771	ENSG00000115170	171	Human	11888	pIC50	7.64	7.64	138628908	461663444
ACVR1	LDN-214117	Inhibitor	Inhibition	Synthetic organic	Q04771	ENSG00000115170	171	Human	8481	pIC50	7.62	7.62	91754554	252166689
ACVR1	ML347	Inhibitor	Inhibition	Synthetic organic	Q04771	ENSG00000115170	171	Human	8121	pIC50	7.49	7.49	44577753	249565801
ACVR1	compound 13a [PMID: 23639540]	Inhibitor	Inhibition	Synthetic organic	Q04771	ENSG00000115170	171	Human	8155	pIC50	7.27	7.27	60182393	249565835
ACVR1	BMS-986260	Inhibitor	Inhibition	Synthetic organic	Q04771	ENSG00000115170	171	Human	10662	pIC50	7.15	7.15	122510453	404859109
ACVR1B	vactosertib	Inhibitor	Inhibition	Synthetic organic	P36896	ENSG00000135503	172	Human	8107	pIC50	7.89	7.89	54766013	249565787
ACVR1B	BMS-986260	Inhibitor	Inhibition	Synthetic organic	P36896	ENSG00000135503	172	Human	10662	pIC50	7.48	7.48	122510453	404859109
ACVR1B	galunisertib	Inhibitor	Inhibition	Synthetic organic	P36896	ENSG00000135503	172	Human	7797	pIC50	7.11	7.11	10090485	223366128
ACVR1B	compound 13r [PMID: 23639540]	Inhibitor	Inhibition	Synthetic organic	P36896	ENSG00000135503	172	Human	8144	pIC50	6.74	6.74	60182364	249565824
ACVR1B	compound 13d [PMID: 23639540]	Inhibitor	Inhibition	Synthetic organic	P36896	ENSG00000135503	172	Human	8120	pIC50	6.49	6.49	60182389	249565800
AKT1	uprosertib	Inhibitor	Inhibition	Synthetic organic	P31749	ENSG00000142208	391	Human	7902	pKi	10.18	10.18	51042438	249565585
AKT1	afuresertib	Inhibitor	Inhibition	Synthetic organic	P31749	ENSG00000142208	391	Human	7890	pKi	10.1	10.1	46843057	249565581
AKT1	A-443654	Inhibitor	Inhibition	Synthetic organic	P31749	ENSG00000142208	391	Human	8204	pKi	9.8	9.8	10172943	249565884
AKT1	NTQ1062	Inhibitor	Inhibition	Synthetic organic	P31749	ENSG00000142208	391	Human	12112	pIC50	9.4	9.4	154663238	472319234
AKT1	ipatasertib	Inhibitor	Inhibition	Synthetic organic	P31749	ENSG00000142208	391	Human	7887	pIC50	9	9	24788740	249565578
AKT1	compound 1 [PMID: 20005102]	Inhibitor	Inhibition	Synthetic organic	P31749	ENSG00000142208	391	Human	8181	pIC50	9	9	46225540	249565861
AKT1	miransertib	Inhibitor	Inhibition	Synthetic organic	P31749	ENSG00000142208	391	Human	9429	pIC50	8.89	8.89	53262401	328083529
AKT1	compound E22 [PMID: 31298542]	Inhibitor	Inhibition	Synthetic organic	P31749	ENSG00000142208	391	Human	10437	pIC50	8.86	8.86		385612197
AKT1	GSK690693	Inhibitor	Inhibition	Synthetic organic	P31749	ENSG00000142208	391	Human	5196	pIC50	8.7	8.7	16725726	178101884
AKT1	GSK690693	Inhibitor	Inhibition	Synthetic organic	P31749	ENSG00000142208	391	Human	5196	pKd	8.66	8.66	16725726	178101884
AKT1	capivasertib	Inhibitor	Inhibition	Synthetic organic	P31749	ENSG00000142208	391	Human	7709	pIC50	8.52	8.52	25227436	223366042
AKT1	pifusertib	Inhibitor	Inhibition	Synthetic organic	P31749	ENSG00000142208	391	Human	12084	pIC50	8.32	8.32	66555816	472319206
AKT1	MK-2206	Allosteric modulator	Negative	Synthetic organic	P31749	ENSG00000142208	391	Human	7945	pIC50	8.3	8.3	24964624	249565628
AKT1	miransertib	Allosteric modulator	Inhibition	Synthetic organic	P31749	ENSG00000142208	391	Human	9429	pIC50	8.3	8.3	53262401	328083529
AKT1	BAY1125976	Allosteric modulator	Negative	Synthetic organic	P31749	ENSG00000142208	391	Human	10908	pIC50	8.28	8.28	70817911	405560349
AKT1	A-674563	Inhibitor	Inhibition	Synthetic organic	P31749	ENSG00000142208	391	Human	5655	pKi	7.96	7.96	11314340	178102283
AKT1	capivasertib	Inhibitor	Inhibition	Synthetic organic	P31749	ENSG00000142208	391	Human	7709	pIC50	7.59	7.59	25227436	223366042
AKT1	Akt inhibitor VIII	Allosteric modulator	Negative	Synthetic organic	P31749	ENSG00000142208	391	Human	5921	pIC50	7.24	7.24	10196499	178102544
AKT1	A-674563	Inhibitor	Inhibition	Synthetic organic	P31749	ENSG00000142208	391	Human	5655	pKd	7.12	7.12	11314340	178102283
AKT1	MS15	Inhibitor	Inhibition	Synthetic organic	P31749	ENSG00000142208	391	Human	12216	pIC50	6.1	6.1		472319336
AKT1	miltefosine	Inhibitor	Inhibition	Synthetic organic	P31749	ENSG00000142208	391	Human	11355	pIC50	5.02	5.02	3599	440816724
AKT3	NTQ1062	Inhibitor	Inhibition	Synthetic organic	Q9Y243	ENSG00000117020	393	Human	12112	pIC50	10	10	154663238	472319234
AKT3	A-443654	Inhibitor	Inhibition	Synthetic organic	Q9Y243	ENSG00000117020	393	Human	8204	pKi	9.8	9.8	10172943	249565884
AKT3	compound 1 [PMID: 20005102]	Inhibitor	Inhibition	Synthetic organic	Q9Y243	ENSG00000117020	393	Human	8181	pIC50	9	9	46225540	249565861
AKT3	uprosertib	Inhibitor	Inhibition	Synthetic organic	Q9Y243	ENSG00000117020	393	Human	7902	pKi	8.82	8.82	51042438	249565585
AKT3	compound E22 [PMID: 31298542]	Inhibitor	Inhibition	Synthetic organic	Q9Y243	ENSG00000117020	393	Human	10437	pIC50	8.77	8.77		385612197
AKT3	afuresertib	Inhibitor	Inhibition	Synthetic organic	Q9Y243	ENSG00000117020	393	Human	7890	pKi	8.59	8.59	46843057	249565581
AKT3	ipatasertib	Inhibitor	Inhibition	Synthetic organic	Q9Y243	ENSG00000117020	393	Human	7887	pIC50	8.1	8.1	24788740	249565578
AKT3	capivasertib	Inhibitor	Inhibition	Synthetic organic	Q9Y243	ENSG00000117020	393	Human	7709	pIC50	8.1	8.1	25227436	223366042
AKT3	GSK690693	Inhibitor	Inhibition	Synthetic organic	Q9Y243	ENSG00000117020	393	Human	5196	pIC50	8.05	8.05	16725726	178101884
AKT3	miransertib	Inhibitor	Inhibition	Synthetic organic	Q9Y243	ENSG00000117020	393	Human	9429	pIC50	8	8	53262401	328083529
AKT3	miransertib	Allosteric modulator	Inhibition	Synthetic organic	Q9Y243	ENSG00000117020	393	Human	9429	pIC50	7.8	7.8	53262401	328083529
AKT3	pifusertib	Inhibitor	Inhibition	Synthetic organic	Q9Y243	ENSG00000117020	393	Human	12084	pIC50	7.36	7.36	66555816	472319206
AKT3	MK-2206	Allosteric modulator	Negative	Synthetic organic	Q9Y243	ENSG00000117020	393	Human	7945	pIC50	7.19	7.19	24964624	249565628
AKT3	MS15	Inhibitor	Inhibition	Synthetic organic	Q9Y243	ENSG00000117020	393	Human	12216	pIC50	6.26	6.26		472319336
AKT3	Akt inhibitor VIII	Allosteric modulator	Negative	Synthetic organic	Q9Y243	ENSG00000117020	393	Human	5921	pIC50	5.67	5.67	10196499	178102544
ALK	brigatinib	Inhibitor	Inhibition	Synthetic organic	Q9UM73	ENSG00000171094	427	Human	7741	pKi	10.05	10.05	68165256	223366074
ALK	ceritinib	Inhibitor	Inhibition	Synthetic organic	Q9UM73	ENSG00000171094	427	Human	7397	pIC50	9.7	9.7	57379345	178103969
ALK	belizatinib	Inhibitor	Inhibition	Synthetic organic	Q9UM73	ENSG00000171094	427	Human	10474	pKd	9.44	9.44	57345941	385612233
ALK	brigatinib	Inhibitor	Inhibition	Synthetic organic	Q9UM73	ENSG00000171094	427	Human	7741	pIC50	9.21	9.43	68165256	223366074
ALK	ensartinib	Inhibitor	Inhibition	Synthetic organic	Q9UM73	ENSG00000171094	427	Human	8959	pIC50	9.4	9.4	56960447	310264740
ALK	gilteritinib	Inhibitor	Inhibition	Synthetic organic	Q9UM73	ENSG00000171094	427	Human	8708	pIC50	9.3	9.3	49803313	252827366
ALK	GSK-1838705A	Inhibitor	Inhibition	Synthetic organic	Q9UM73	ENSG00000171094	427	Human	5683	pIC50	9.3	9.3	25182616	178102310
ALK	TL13-112	Inhibitor	Inhibition	Synthetic organic	Q9UM73	ENSG00000171094	427	Human	10529	pIC50	9.22	9.22	138108958	387065611
ALK	lorlatinib	Inhibitor	Inhibition	Synthetic organic	Q9UM73	ENSG00000171094	427	Human	7476	pKi	9.15	9.15	71731823	187051779
ALK	compound 8e [PMID: 24432909]	Inhibitor	Inhibition	Synthetic organic	Q9UM73	ENSG00000171094	427	Human	8137	pIC50	9.1	9.1	72710568	249565817
ALK	crizotinib	Inhibitor	Inhibition	Synthetic organic	Q9UM73	ENSG00000171094	427	Human	4903	pIC50	9	9	11626560	178101602
ALK	iruplinalkib	Inhibitor	Inhibition	Synthetic organic	Q9UM73	ENSG00000171094	427	Human	11877	pIC50	7	9	118639856	461663433
ALK	repotrectinib	Inhibitor	Inhibition	Synthetic organic	Q9UM73	ENSG00000171094	427	Human	10316	pIC50	8.98	8.98	135565923	381744997
ALK	NVP-TAE684	Inhibitor	Inhibition	Synthetic organic	Q9UM73	ENSG00000171094	427	Human	5714	pKd	8.96	8.96	16038120	178102340
ALK	compound 25b [PMID: 22564207]	Inhibitor	Inhibition	Synthetic organic	Q9UM73	ENSG00000171094	427	Human	8139	pIC50	8.72	8.72	57325421	249565819
ALK	alectinib	Inhibitor	Inhibition	Synthetic organic	Q9UM73	ENSG00000171094	427	Human	7739	pIC50	8.72	8.72	49806720	223366072
ALK	envonalkib	Inhibitor	Inhibition	Synthetic organic	Q9UM73	ENSG00000171094	427	Human	11874	pIC50	8.71	8.71	76899983	461663430
ALK	CEP-37440	Inhibitor	Inhibition	Synthetic organic	Q9UM73	ENSG00000171094	427	Human	9698	pIC50	8.51	8.51	71721648	348353657
ALK	compound 5n [PMID: 20483621]	Inhibitor	Inhibition	Synthetic organic	Q9UM73	ENSG00000171094	427	Human	8208	pIC50	8	8	46871653	249565888
ALK	compound 5m [PMID: 20483621]	Inhibitor	Inhibition	Synthetic organic	Q9UM73	ENSG00000171094	427	Human	8206	pIC50	8	8	46871638	249565886
ALK	AZD3463	Inhibitor	Inhibition	Synthetic organic	Q9UM73	ENSG00000171094	427	Human	7706	pIC50	8	8	56599293	223366039
ALK	compound 5g [PMID: 20483621]	Inhibitor	Inhibition	Synthetic organic	Q9UM73	ENSG00000171094	427	Human	8207	pIC50	7.96	7.96	46906624	249565887
ALK	compound 17 [PMID: 34176264]	Inhibitor	Inhibition	Synthetic organic	Q9UM73	ENSG00000171094	427	Human	11588	pIC50	7.87	7.87	155142832	442878622
ALK	compound 15 [PMID: 24900237]	Inhibitor	Inhibition	Synthetic organic	Q9UM73	ENSG00000171094	427	Human	8220	pIC50	7.85	7.85	25229528	249565900
ALK	unecritinib	Inhibitor	Inhibition	Synthetic organic	Q9UM73	ENSG00000171094	427	Human	12092	pIC50	7	7	71506874	472319214
ARAF	lifirafenib	Inhibitor	Inhibition	Synthetic organic	P10398	ENSG00000078061	646	Human	8958	pIC50	8.25	8.25	89670174	310264739
ARAF	LY3009120	Inhibitor	Inhibition	Synthetic organic	P10398	ENSG00000078061	646	Human	8943	pIC50	7.36	7.36	71721540	310264724
ATM	AZD1390	Inhibitor	Inhibition	Synthetic organic	Q13315	ENSG00000149311	795	Human	11277	pIC50	10.11	10.11	126689157	434321712
ATM	AZD0156	Inhibitor	Inhibition	Synthetic organic	Q13315	ENSG00000149311	795	Human	9942	pIC50	9.24	9.24	118502708	363894236
ATM	KU-55933	Inhibitor	Inhibition	Synthetic organic	Q13315	ENSG00000149311	795	Human	5928	pKi	8.66	8.66	5278396	178102551
ATM	KU-60019	Inhibitor	Inhibition	Synthetic organic	Q13315	ENSG00000149311	795	Human	8041	pIC50	8.2	8.2	15953870	249565721
ATM	KU-55933	Inhibitor	Inhibition	Synthetic organic	Q13315	ENSG00000149311	795	Human	5928	pIC50	7.89	7.89	5278396	178102551
ATM	berzosertib	Inhibitor	Inhibition	Synthetic organic	Q13315	ENSG00000149311	795	Human	8003	pKi	7.47	7.47	59472121	249565683
ATM	BAY-8400	Inhibitor	Inhibition	Synthetic organic	Q13315	ENSG00000149311	795	Human	11732	pIC50	4.71	4.71		458923767
ATM	CP466722	Inhibitor	Inhibition	Synthetic organic	Q13315	ENSG00000149311	795	Human	9359	-			44551660	328083461
ATR	camonsertib	Inhibitor	Inhibition	Synthetic organic	Q13535	ENSG00000175054	882	Human	12073	pKi	10.66	10.66	156487652	472319195
ATR	gartisertib	Inhibitor	Inhibition	Synthetic organic	Q13535	ENSG00000175054	882	Human	11647	pKi	9.82	9.82	86720912	442878673
ATR	berzosertib	Inhibitor	Inhibition	Synthetic organic	Q13535	ENSG00000175054	882	Human	8003	pKi	9.7	9.7	59472121	249565683
ATR	ceralasertib	Inhibitor	Inhibition	Synthetic organic	Q13535	ENSG00000175054	882	Human	9390	pIC50	9	9	54761306	328083492
ATR	AZ20	Inhibitor	Inhibition	Synthetic organic	Q13535	ENSG00000175054	882	Human	8477	pIC50	8.3	8.3	46244454	252166686
ATR	elimusertib	Inhibitor	Inhibition	Synthetic organic	Q13535	ENSG00000175054	882	Human	10354	pIC50	8.15	8.15	118869362	384403635
ATR	tuvusertib	Inhibitor	Inhibition	Synthetic organic	Q13535	ENSG00000175054	882	Human	12082	pKi	6	8	90199447	472319204
ATR	VE-821	Inhibitor	Inhibition	Synthetic organic	Q13535	ENSG00000175054	882	Human	8042	pKi	7.89	7.89	51000408	249565722
ATR	dactolisib	Inhibitor	Inhibition	Synthetic organic	Q13535	ENSG00000175054	882	Human	7950	pIC50	7.68	7.68	11977753	249565633
ATR	BAY-8400	Inhibitor	Inhibition	Synthetic organic	Q13535	ENSG00000175054	882	Human	11732	pIC50	6.4	6.4		458923767
AURKA	MK-5108	Inhibitor	Inhibition	Synthetic organic	O14965	ENSG00000087586	11393	Human	8061	pIC50	10.19	10.19	24748204	249565741
AURKA	VIC 1911	Inhibitor	Inhibition	Synthetic organic	O14965	ENSG00000087586	11393	Human	12070	pIC50	9.4	9.4	71696703	472319192
AURKA	tozasertib	Inhibitor	Inhibition	Synthetic organic	O14965	ENSG00000087586	11393	Human	5718	pKi	9.22	9.22	5494449	178102344
AURKA	compound 46 [PMID: 16451062]	Inhibitor	Inhibition	Synthetic organic	O14965	ENSG00000087586	11393	Human	8355	pIC50	9	9	9916282	252166567
AURKA	alisertib	Inhibitor	Inhibition	Synthetic organic	O14965	ENSG00000087586	11393	Human	7790	pIC50	9	9	24771867	223366121
AURKA	MLN-8054	Inhibitor	Inhibition	Synthetic organic	O14965	ENSG00000087586	11393	Human	5696	pIC50	8.4	9	11712649	178102323
AURKA	tinengotinib	Inhibitor	Inhibition	Synthetic organic	O14965	ENSG00000087586	11393	Human	11887	pIC50	8.92	8.92	137279257	461663443
AURKA	dubermatinib	Inhibitor	Inhibition	Synthetic organic	O14965	ENSG00000087586	11393	Human	8863	pIC50	8.52	8.52	56839178	252827520
AURKA	AT-9283	Inhibitor	Inhibition	Synthetic organic	O14965	ENSG00000087586	11393	Human	7949	pIC50	8.52	8.52	11696609	249565632
AURKA	compound 10 [PMID: 19402633]	Inhibitor	Inhibition	Synthetic organic	O14965	ENSG00000087586	11393	Human	8466	pIC50	8.47	8.47	44139710	252166676
AURKA	tozasertib	Inhibitor	Inhibition	Synthetic organic	O14965	ENSG00000087586	11393	Human	5718	pKd	8.41	8.41	5494449	178102344
AURKA	compound 25 [PMID: 20855207]	Inhibitor	Inhibition	Synthetic organic	O14965	ENSG00000087586	11393	Human	8159	pIC50	8.4	8.4	46868971	249565839
AURKA	GSK143	Inhibitor	Inhibition	Synthetic organic	O14965	ENSG00000087586	11393	Human	9388	pIC50	8.32	8.32	124037380	328083490
AURKA	AMG-900	Inhibitor	Inhibition	Synthetic organic	O14965	ENSG00000087586	11393	Human	8060	pIC50	8.3	8.3	24856041	249565740
AURKA	XMD-12	Inhibitor	Inhibition	Synthetic organic	O14965	ENSG00000087586	11393	Human	11665	pIC50	8.25	8.25	54592204	442878691
AURKA	MLN-8054	Inhibitor	Inhibition	Synthetic organic	O14965	ENSG00000087586	11393	Human	5696	pKd	8.19	8.19	11712649	178102323
AURKA	SNS-314	Inhibitor	Inhibition	Synthetic organic	O14965	ENSG00000087586	11393	Human	9397	pIC50	8.05	8.05	24995524	328083499
AURKA	danusertib	Inhibitor	Inhibition	Synthetic organic	O14965	ENSG00000087586	11393	Human	7937	pIC50	7.89	7.89	11442891	249565620
AURKA	ENMD-2076	Inhibitor	Inhibition	Synthetic organic	O14965	ENSG00000087586	11393	Human	7885	pIC50	7.85	7.85	16041424	249565576
AURKA	JNJ-7706621	Inhibitor	Inhibition	Synthetic organic	O14965	ENSG00000087586	11393	Human	5932	pIC50	7.74	7.74	5330790	178102555
AURKA	compound 38 [PMID: 20817473]	Inhibitor	Inhibition	Synthetic organic	O14965	ENSG00000087586	11393	Human	8768	pIC50	7.74	7.74	11847343	252827426
AURKA	aurora kinase inhibitor III	Inhibitor	Inhibition	Synthetic organic	O14965	ENSG00000087586	11393	Human	5931	pIC50	7.38	7.38	9549303	178102554
AURKA	KW-2449	Inhibitor	Inhibition	Synthetic organic	O14965	ENSG00000087586	11393	Human	5691	pIC50	7.32	7.32	11427553	178102318
AURKA	GSK-3 inhibitor XIII	Inhibitor	Inhibition	Synthetic organic	O14965	ENSG00000087586	11393	Human	5976	pKi	7.24	7.24	6419766	178102599
AURKA	Cdk2 inhibitor IV	Inhibitor	Inhibition	Synthetic organic	O14965	ENSG00000087586	11393	Human	5949	pIC50	7.17	7.17	10202471	178102572
AURKA	compound 16 [PMID: 18945615]	Inhibitor	Inhibition	Synthetic organic	O14965	ENSG00000087586	11393	Human	8178	pIC50	7.03	7.03	16119710	249565858
AURKA	RG-1530	Inhibitor	Inhibition	Synthetic organic	O14965	ENSG00000087586	11393	Human	10361	pKd	7.02	7.02	135398512	384403641
AURKA	ZM447439	Inhibitor	Inhibition	Synthetic organic	O14965	ENSG00000087586	11393	Human	8353	pIC50	7	7	9914412	252166565
AURKA	ilorasertib	Inhibitor	Inhibition	Synthetic organic	O14965	ENSG00000087586	11393	Human	9914	pIC50	6.92	6.92	46207586	363894208
AURKA	PF-562271	Inhibitor	Inhibition	Synthetic organic	O14965	ENSG00000087586	11393	Human	9381	pIC50	6.84	6.84	11713159	328083483
AURKA	aurora kinase inhibitor II	Inhibitor	Inhibition	Synthetic organic	O14965	ENSG00000087586	11393	Human	5930	pIC50	6.51	6.51	6610278	178102553
AURKA	GSK1070916	Inhibitor	Inhibition	Synthetic organic	O14965	ENSG00000087586	11393	Human	8358	pKi	6.31	6.31	46885626	252166570
AURKA	VTX-11e	Inhibitor	Inhibition	Synthetic organic	O14965	ENSG00000087586	11393	Human	9375	pKi	6.27	6.27	11634725	328083477
AURKA	barasertib	Inhibitor	Inhibition	Synthetic organic	O14965	ENSG00000087586	11393	Human	7332	pIC50	5.86	5.86	11497983	178103904
AURKA	Rho kinase inhibitor IV	Inhibitor	Inhibition	Synthetic organic	O14965	ENSG00000087586	11393	Human	6033	pIC50	5.63	5.63	11976582	178102655
AURKA	GSK2334470	Inhibitor	Inhibition	Synthetic organic	O14965	ENSG00000087586	11393	Human	8008	pIC50	5	5	46215815	249565688
AURKA	GSK2646264	Inhibitor	Inhibition	Synthetic organic	O14965	ENSG00000087586	11393	Human	10108	pIC50	4.3	4.3		381118818
BMPR2	compound 13a [PMID: 23639540]	Inhibitor	Inhibition	Synthetic organic	Q13873	ENSG00000204217	1078	Human	8155	pIC50	7.8	7.8	60182393	249565835
BMPR2	deucravacitinib	Inhibitor	Inhibition	Synthetic organic	Q13873	ENSG00000204217	1078	Human	10432	pIC50	6.71	6.71	134821691	385612192
BRAF	GDC-0879	Inhibitor	Inhibition	Synthetic organic	P15056	ENSG00000157764	1097	Human	5681	pIC50	9.72	9.89	11717001	178102308
BRAF	SB590885	Inhibitor	Inhibition	Synthetic organic	P15056	ENSG00000157764	1097	Human	9389	pKi	9.8	9.8	11465183	328083491
BRAF	naporafenib	Inhibitor	Inhibition	Synthetic organic	P15056	ENSG00000157764	1097	Human	10658	pKd	8.89	8.89	90456533	404859105
BRAF	TAK-632	Inhibitor	Inhibition	Synthetic organic	P15056	ENSG00000157764	1097	Human	10387	pKd	8.8	8.8	46209401	384403666
BRAF	vemurafenib	Inhibitor	Inhibition	Synthetic organic	P15056	ENSG00000157764	1097	Human	5893	pIC50	8.54	8.54	42611257	178102516
BRAF	dabrafenib	Inhibitor	Inhibition	Synthetic organic	P15056	ENSG00000157764	1097	Human	6494	pIC50	8.49	8.49	44462760	178103108
BRAF	tinlorafenib	Inhibitor	Inhibition	Synthetic organic	P15056	ENSG00000157764	1097	Human	12096	pIC50	8.24	8.24	155434855	472319218
BRAF	belvarafenib	Inhibitor	Inhibition	Synthetic organic	P15056	ENSG00000157764	1097	Human	11544	pIC50	7.25	8.15	89655386	441604916
BRAF	TAK-632	Inhibitor	Inhibition	Synthetic organic	P15056	ENSG00000157764	1097	Human	10387	pIC50	8.08	8.08	46209401	384403666
BRAF	LY3009120	Inhibitor	Inhibition	Synthetic organic	P15056	ENSG00000157764	1097	Human	8943	pIC50	8.04	8.04	71721540	310264724
BRAF	L779450	Inhibitor	Inhibition	Synthetic organic	P15056	ENSG00000157764	1097	Human	9129	pIC50	8	8	9950176	315661214
BRAF	LUT014	Inhibitor	Inhibition	Synthetic organic	P15056	ENSG00000157764	1097	Human	11568	pIC50	7.88	7.93	138319775	441604940
BRAF	PLX8394	Inhibitor	Inhibition	Synthetic organic	P15056	ENSG00000157764	1097	Human	9131	pIC50	7.85	7.85	90116675	315661216
BRAF	sorafenib	Inhibitor	Inhibition	Synthetic organic	P15056	ENSG00000157764	1097	Human	5711	pIC50	7.66	7.66	216239	178102337
BRAF	regorafenib	Inhibitor	Inhibition	Synthetic organic	P15056	ENSG00000157764	1097	Human	5891	pIC50	7.55	7.55	11167602	178102514
BRAF	CCT241161	Inhibitor	Inhibition	Synthetic organic	P15056	ENSG00000157764	1097	Human	9814	pIC50	7.52	7.52	44132853	354702286
BRAF	lifirafenib	Inhibitor	Inhibition	Synthetic organic	P15056	ENSG00000157764	1097	Human	8958	pIC50	7.49	7.49	89670174	310264739
BRAF	agerafenib	Inhibitor	Inhibition	Synthetic organic	P15056	ENSG00000157764	1097	Human	7880	pKd	7.44	7.44	56846693	223366209
BRAF	CCT196969	Inhibitor	Inhibition	Synthetic organic	P15056	ENSG00000157764	1097	Human	9815	pIC50	7	7	42628843	354702287
BRAF	vemurafenib	Inhibitor	Inhibition	Synthetic organic	P15056	ENSG00000157764	1097	Human	5893	pIC50	7	7	42611257	178102516
BRAF	PLX-4720	Inhibitor	Inhibition	Synthetic organic	P15056	ENSG00000157764	1097	Human	5703	pIC50	6.8	6.8	24180719	178102330
BRAF	SZM594	Inhibitor	Inhibition	Synthetic organic	P15056	ENSG00000157764	1097	Human	10388	pIC50	6.49	6.49		384403667
BRAF	PLX-4720	Inhibitor	Inhibition	Synthetic organic	P15056	ENSG00000157764	1097	Human	5703	pKd	6.48	6.48	24180719	178102330
BRAF	compound 2 [PMID: 26061392]	Inhibitor	Inhibition	Synthetic organic	P15056	ENSG00000157764	1097	Human	8548	pKd	6.35	6.35	91827370	252166749
BRAF	CHIR-265	Inhibitor	Inhibition	Synthetic organic	P15056	ENSG00000157764	1097	Human	5674	pKd	5.92	5.92	11656518	178102301
BRAF	tovorafenib	Inhibitor	Inhibition	Synthetic organic	P15056	ENSG00000157764	1097	Human	9977	pIC50	5.72	5.72	25161177	374883864
BRAF	GSK329	Inhibitor	Inhibition	Synthetic organic	P15056	ENSG00000157764	1097	Human	11806	pIC50	5.7	5.7	50997674	458923841
BRAF	AZ628	Inhibitor	Inhibition	Synthetic organic	P15056	ENSG00000157764	1097	Human	8475	-			11676786	252166684
BRD4	GSK852	Inhibitor	Inhibition	Synthetic organic	O60885	ENSG00000141867	13575	Human	11690	pKd	5.5	9	138533986	442878716
BRD4	BMS-986158	Inhibitor	Inhibition	Synthetic organic	O60885	ENSG00000141867	13575	Human	11757	pIC50	8.96	8.96	118196485	458923792
BRD4	mivebresib	Inhibitor	Inhibition	Synthetic organic	O60885	ENSG00000141867	13575	Human	9117	pKi	8.46	8.85	71600087	315661202
BRD4	NHWD-870	Inhibitor	Inhibition	Synthetic organic	O60885	ENSG00000141867	13575	Human	10743	pIC50	8.57	8.57	137448670	405067335
BRD4	ARV-771	Inhibitor	Inhibition	Synthetic organic	O60885	ENSG00000141867	13575	Human	10564	pKd	8.12	8.12	126619980	404859011
BRD4	dBET6	Inhibitor	Inhibition	Synthetic organic	O60885	ENSG00000141867	13575	Human	10534	pIC50	7.85	7.85	121427831	387065616
BRD4	GW841819X	Inhibitor	Inhibition	Synthetic organic	O60885	ENSG00000141867	13575	Human	7514	pIC50	7.81	7.81	13953710	187051816
BRD4	isoxazole azepine compound 3	Inhibitor	Inhibition	Synthetic organic	O60885	ENSG00000141867	13575	Human	7527	pIC50	7.59	7.59	57345400	187051828
BRD4	compound 11h [PMID: 29808961]	Inhibitor	Inhibition	Synthetic organic	O60885	ENSG00000141867	13575	Human	9970	pIC50	7.57	7.57		374883857
BRD4	dual BRD4/PLK1 inhibitor 23	Inhibitor	Inhibition	Synthetic organic	O60885	ENSG00000141867	13575	Human	10072	pIC50	7.55	7.55		375973259
BRD4	MS417	Inhibitor	Inhibition	Synthetic organic	O60885	ENSG00000141867	13575	Human	7512	pIC50	7.52	7.52	59190723	187051814
BRD4	MS436	Inhibitor	Inhibition	Synthetic organic	O60885	ENSG00000141867	13575	Human	7509	pKi	7.3	7.52	72672988	187051811
BRD4	molibresib	Inhibitor	Inhibition	Synthetic organic	O60885	ENSG00000141867	13575	Human	7033	pIC50	7.44	7.44	46943432	178103612
BRD4	CPI-203	Inhibitor	Inhibition	Synthetic organic	O60885	ENSG00000141867	13575	Human	7513	pIC50	7.43	7.43	71291068	187051815
BRD4	BI-2536	Inhibitor	Inhibition	Synthetic organic	O60885	ENSG00000141867	13575	Human	5666	pKd	7.43	7.43	11364421	178102294
BRD4	pelabresib	Inhibitor	Inhibition	Synthetic organic	O60885	ENSG00000141867	13575	Human	9120	pIC50	7.41	7.41	57389999	315661205
BRD4	apabetalone	Antagonist	Antagonist	Synthetic organic	O60885	ENSG00000141867	13575	Human	7034	pIC50	7.4	7.4	24871506	178103613
BRD4	(+)-JQ1	Inhibitor	Inhibition	Synthetic organic	O60885	ENSG00000141867	13575	Human	7511	pKd	7.3	7.3	46907787	187051813
BRD4	compound 3 [PMID: 25408830]	Inhibitor	Inhibition	Synthetic organic	O60885	ENSG00000141867	13575	Human	7811	pIC50	7.1	7.1	15990224	223366142
BRD4	amredobresib	Inhibitor	Inhibition	Synthetic organic	O60885	ENSG00000141867	13575	Human	11866	pIC50	7.05	7.05	76072013	461663422
BRD4	WNY0824	Inhibitor	Inhibition	Synthetic organic	O60885	ENSG00000141867	13575	Human	12143	pIC50	6.96	6.96	156775102	472319265
BRD4	XD14	Inhibitor	Inhibition	Synthetic organic	O60885	ENSG00000141867	13575	Human	7524	pKd	6.8	6.8	52670832	187051825
BRD4	fedratinib	Inhibitor	Inhibition	Synthetic organic	O60885	ENSG00000141867	13575	Human	5716	pKd	6.79	6.79	16722836	178102342
BRD4	compound 2 [PMID: 25408830]	Inhibitor	Inhibition	Synthetic organic	O60885	ENSG00000141867	13575	Human	7810	pIC50	6.7	6.7	1253361	223366141
BRD4	PFI-1	Inhibitor	Inhibition	Synthetic organic	O60885	ENSG00000141867	13575	Human	7523	pIC50	6.66	6.66	71271629	187051824
BRD4	XY-06-007	Inhibitor	Inhibition	Synthetic organic	O60885	ENSG00000141867	13575	Human	12141	pIC50	6.6	6.6	162526515	472319263
BRD4	compound 38 [PMID: 24000170]	Inhibitor	Inhibition	Synthetic organic	O60885	ENSG00000141867	13575	Human	7522	pIC50	6.5	6.5	75124305	187051823
BRD4	compound 9 [PMID: 23517011]	Inhibitor	Inhibition	Synthetic organic	O60885	ENSG00000141867	13575	Human	7517	pIC50	6.43	6.43	71624782	187051819
BRD4	compound 36 [PMID: 24000170]	Inhibitor	Inhibition	Synthetic organic	O60885	ENSG00000141867	13575	Human	7521	pIC50	6.2	6.2	75124304	187051822
BRD4	BzT-7	Inhibitor	Inhibition	Synthetic organic	O60885	ENSG00000141867	13575	Human	7515	pKd	6.19	6.19	20350618	187051817
BRD4	molibresib	Inhibitor	Inhibition	Synthetic organic	O60885	ENSG00000141867	13575	Human	7033	pEC50	6.15	6.15	46943432	178103612
BRD4	I-BET151	Inhibitor	Inhibition	Synthetic organic	O60885	ENSG00000141867	13575	Human	7518	pIC50	6.1	6.1	52912189	187051820
BRD4	compound 15 [Hay <i>et al</i>., 2013]	Inhibitor	Inhibition	Synthetic organic	O60885	ENSG00000141867	13575	Human	7528	pIC50	5.9	5.9	72684073	187051829
BRD4	LY 294002	Inhibitor	Inhibition	Synthetic organic	O60885	ENSG00000141867	13575	Human	6004	pKd	5.74	5.74	3973	178102626
BRD4	compound 6 [PMID: 30125504]	Inhibitor	Inhibition	Synthetic organic	O60885	ENSG00000141867	13575	Human	10073	pIC50	5.59	5.59		375973260
BRD4	compound 7d [PMID: 25703523]	Inhibitor	Inhibition	Synthetic organic	O60885	ENSG00000141867	13575	Human	8304	pKd	5.33	5.33	90684387	252166516
BRD4	compound 4d [PMID: 21851057]	Inhibitor	Inhibition	Synthetic organic	O60885	ENSG00000141867	13575	Human	7516	pIC50	5.32	5.32	54669868	187051818
BRD4	colchicine	Inhibitor	Inhibition	Synthetic organic	O60885	ENSG00000141867	13575	Human	2367	pKd	4.7	4.7	6167	135650118
BRD4	XD1	Inhibitor	Inhibition	Synthetic organic	O60885	ENSG00000141867	13575	Human	7525	pKd	4.34	4.34	234105	187051826
BRD4	compound 1 [PMID: 25408830]	Inhibitor	Inhibition	Synthetic organic	O60885	ENSG00000141867	13575	Human	7809	pIC50	4.1	4.1	1091852	223366140
BRD4	N-methyl-2-pyrrolidone	Inhibitor	Inhibition	Synthetic organic	O60885	ENSG00000141867	13575	Human	9520	pIC50	2.22	2.22	13387	336446906
BRSK1	CCT244747	Inhibitor	Inhibition	Synthetic organic	Q8TDC3	ENSG00000160469	18994	Human	8215	-			54758482	249565895
CDK12	CDK12 inhibitor 2	Inhibitor	Inhibition	Synthetic organic	Q9NYV4	ENSG00000167258	24224	Human	10063	pIC50	7.28	7.28		375973251
CDK12	SY-5609	Inhibitor	Inhibition	Synthetic organic	Q9NYV4	ENSG00000167258	24224	Human	11841	pIC50	5.77	5.77	146662729	461663397
CDK4	trilaciclib	Inhibitor	Inhibition	Synthetic organic	P11802	ENSG00000135446	1773	Human	9626	pKd	10	10	68029831	340590256
CDK4	cimpuciclib	Inhibitor	Inhibition	Synthetic organic	P11802	ENSG00000135446	1773	Human	11409	pIC50	9.31	9.31	134343855	440816778
CDK4	lerociclib	Inhibitor	Inhibition	Synthetic organic	P11802	ENSG00000135446	1773	Human	10313	pIC50	9	9	86269224	381744994
CDK4	trilaciclib	Inhibitor	Inhibition	Synthetic organic	P11802	ENSG00000135446	1773	Human	9626	pIC50	9	9	68029831	340590256
CDK4	R547	Inhibitor	Inhibition	Synthetic organic	P11802	ENSG00000135446	1773	Human	5707	pKi	9	9	6918852	178102334
CDK4	PF-06873600	Inhibitor	Inhibition	Synthetic organic	P11802	ENSG00000135446	1773	Human	10426	pKi	8.86	8.86	134247638	385612186
CDK4	inixaciclib	Inhibitor	Inhibition	Synthetic organic	P11802	ENSG00000135446	1773	Human	12078	pIC50	8.7	8.7	139390026	472319200
CDK4	abemaciclib	Inhibitor	Inhibition	Synthetic organic	P11802	ENSG00000135446	1773	Human	7382	pIC50	8.7	8.7	46220502	178103954
CDK4	ulecaciclib	Inhibitor	Inhibition	Synthetic organic	P11802	ENSG00000135446	1773	Human	12079	pKi	8.52	8.52	126535127	472319201
CDK4	crozbaciclib	Inhibitor	Inhibition	Synthetic organic	P11802	ENSG00000135446	1773	Human	12076	pIC50	8.52	8.52	129202507	472319198
CDK4	palbociclib	Inhibitor	Inhibition	Synthetic organic	P11802	ENSG00000135446	1773	Human	7380	pIC50	7.36	8.49	5330286	178103952
CDK4	narazaciclib	Inhibitor	Inhibition	Synthetic organic	P11802	ENSG00000135446	1773	Human	11879	pIC50	8.41	8.41	56649281	461663435
CDK4	RGB-286638	Inhibitor	Inhibition	Synthetic organic	P11802	ENSG00000135446	1773	Human	7744	pIC50	8.4	8.4	11285002	223366077
CDK4	Cdk4 inhibitor III	Inhibitor	Inhibition	Synthetic organic	P11802	ENSG00000135446	1773	Human	5952	pIC50	8.22	8.22	481747	178102575
CDK4	ribociclib	Inhibitor	Inhibition	Synthetic organic	P11802	ENSG00000135446	1773	Human	7383	pIC50	8	8	44631912	178103955
CDK4	palbociclib	Inhibitor	Inhibition	Synthetic organic	P11802	ENSG00000135446	1773	Human	7380	pIC50	7.96	7.96	5330286	178103952
CDK4	dalpiciclib	Inhibitor	Inhibition	Synthetic organic	P11802	ENSG00000135446	1773	Human	11189	pIC50	7.96	7.96		434122249
CDK4	Ro-0505124	Inhibitor	Inhibition	Synthetic organic	P11802	ENSG00000135446	1773	Human	8203	pIC50	7.7	7.7	9911652	249565883
CDK4	BSJ-03-204	Inhibitor	Inhibition	Synthetic organic	P11802	ENSG00000135446	1773	Human	10530	pIC50	7.57	7.57		387065612
CDK4	CP-10	Inhibitor	Inhibition	Synthetic organic	P11802	ENSG00000135446	1773	Human	11662	pIC50	7.52	7.52	138911323	442878688
CDK4	compound 9b [PMID: 18986805]	Inhibitor	Inhibition	Synthetic organic	P11802	ENSG00000135446	1773	Human	8160	pIC50	7.3	7.3	11675054	249565840
CDK4	BSJ-04-132	Inhibitor	Inhibition	Synthetic organic	P11802	ENSG00000135446	1773	Human	10531	pIC50	7.3	7.3		387065613
CDK4	riviciclib	Inhibitor	Inhibition	Synthetic organic	P11802	ENSG00000135446	1773	Human	7934	pIC50	7.2	7.2	23643976	249565617
CDK4	alvocidib	Inhibitor	Inhibition	Synthetic organic	P11802	ENSG00000135446	1773	Human	5680	pKi	7.19	7.19	5287969	178102307
CDK4	Cdk4 inhibitor	Inhibitor	Inhibition	Synthetic organic	P11802	ENSG00000135446	1773	Human	5950	pIC50	7.12	7.12	5330797	178102573
CDK4	voruciclib	Inhibitor	Inhibition	Synthetic organic	P11802	ENSG00000135446	1773	Human	9923	pIC50	7.05	7.05	67409219	363894217
CDK4	AT-7519	Inhibitor	Inhibition	Synthetic organic	P11802	ENSG00000135446	1773	Human	5662	pIC50	7	7	11338033	178102290
CDK4	BSJ-03-123	Inhibitor	Inhibition	Synthetic organic	P11802	ENSG00000135446	1773	Human	10532	pIC50	6.97	6.97	137628658	387065614
CDK4	milciclib	Inhibitor	Inhibition	Synthetic organic	P11802	ENSG00000135446	1773	Human	7938	pIC50	6.66	6.8	16718576	249565621
CDK4	Cdk4 inhibitor II	Inhibitor	Inhibition	Synthetic organic	P11802	ENSG00000135446	1773	Human	5951	pIC50	6.7	6.7	3004085	178102574
CDK4	SU9516	Inhibitor	Inhibition	Synthetic organic	P11802	ENSG00000135446	1773	Human	6045	pIC50	5.77	6.7	5289419	178102667
CDK4	tanuxiciclib	Inhibitor	Inhibition	Synthetic organic	P11802	ENSG00000135446	1773	Human	11885	pIC50	6.47	6.47	137150090	461663441
CDK4	CDK inhibitor 4.35	Inhibitor	Inhibition	Synthetic organic	P11802	ENSG00000135446	1773	Human	10357	pIC50	6.22	6.22		384403638
CDK4	purvalanol A	Inhibitor	Inhibition	Synthetic organic	P11802	ENSG00000135446	1773	Human	6030	pIC50	6.07	6.07	4987	178102652
CDK4	BMS-387032	Inhibitor	Inhibition	Synthetic organic	P11802	ENSG00000135446	1773	Human	5670	pKi	6.03	6.03	3025986	178102298
CDK4	CGP74514A	Inhibitor	Inhibition	Synthetic organic	P11802	ENSG00000135446	1773	Human	5945	pIC50	5.52	5.52	2794188	178102568
CDK4	Cdk2 inhibitor IV	Inhibitor	Inhibition	Synthetic organic	P11802	ENSG00000135446	1773	Human	5949	pIC50	5.26	5.26	10202471	178102572
CDK4	purvalanol B	Inhibitor	Inhibition	Synthetic organic	P11802	ENSG00000135446	1773	Human	7806	pIC50	5	5	448991	223366137
CDK6	PF-06873600	Inhibitor	Inhibition	Synthetic organic	Q00534	ENSG00000105810	1777	Human	10426	pKi	10.1	10.1	134247638	385612186
CDK6	crozbaciclib	Inhibitor	Inhibition	Synthetic organic	Q00534	ENSG00000105810	1777	Human	12076	pIC50	9	9	129202507	472319198
CDK6	inixaciclib	Inhibitor	Inhibition	Synthetic organic	Q00534	ENSG00000105810	1777	Human	12078	pIC50	9	9	139390026	472319200
CDK6	trilaciclib	Inhibitor	Inhibition	Synthetic organic	Q00534	ENSG00000105810	1777	Human	9626	pIC50	8.4	8.4	68029831	340590256
CDK6	lerociclib	Inhibitor	Inhibition	Synthetic organic	Q00534	ENSG00000105810	1777	Human	10313	pIC50	8.33	8.33	86269224	381744994
CDK6	dalpiciclib	Inhibitor	Inhibition	Synthetic organic	Q00534	ENSG00000105810	1777	Human	11189	pIC50	8.22	8.22		434122249
CDK6	cimpuciclib	Inhibitor	Inhibition	Synthetic organic	Q00534	ENSG00000105810	1777	Human	11409	pIC50	8.02	8.02	134343855	440816778
CDK6	narazaciclib	Inhibitor	Inhibition	Synthetic organic	Q00534	ENSG00000105810	1777	Human	11879	pIC50	8.01	8.01	56649281	461663435
CDK6	abemaciclib	Inhibitor	Inhibition	Synthetic organic	Q00534	ENSG00000105810	1777	Human	7382	pIC50	8	8	46220502	178103954
CDK6	BSJ-03-204	Inhibitor	Inhibition	Synthetic organic	Q00534	ENSG00000105810	1777	Human	10530	pIC50	7.98	7.98		387065612
CDK6	palbociclib	Inhibitor	Inhibition	Synthetic organic	Q00534	ENSG00000105810	1777	Human	7380	pIC50	7.44	7.96	5330286	178103952
CDK6	ulecaciclib	Inhibitor	Inhibition	Synthetic organic	Q00534	ENSG00000105810	1777	Human	12079	pKi	7.85	7.85	126535127	472319201
CDK6	palbociclib	Inhibitor	Inhibition	Synthetic organic	Q00534	ENSG00000105810	1777	Human	7380	pIC50	7.8	7.8	5330286	178103952
CDK6	BSJ-04-132	Inhibitor	Inhibition	Synthetic organic	Q00534	ENSG00000105810	1777	Human	10531	pIC50	7.52	7.52		387065613
CDK6	tanuxiciclib	Inhibitor	Inhibition	Synthetic organic	Q00534	ENSG00000105810	1777	Human	11885	pIC50	7.47	7.47	137150090	461663441
CDK6	BSJ-03-123	Inhibitor	Inhibition	Synthetic organic	Q00534	ENSG00000105810	1777	Human	10532	pIC50	7.42	7.42	137628658	387065614
CDK6	RGB-286638	Inhibitor	Inhibition	Synthetic organic	Q00534	ENSG00000105810	1777	Human	7744	pIC50	7.26	7.26	11285002	223366077
CDK6	AT-7519	Inhibitor	Inhibition	Synthetic organic	Q00534	ENSG00000105810	1777	Human	5662	pIC50	6.77	6.77	11338033	178102290
CDK6	voruciclib	Inhibitor	Inhibition	Synthetic organic	Q00534	ENSG00000105810	1777	Human	9923	pIC50	6.68	6.68	67409219	363894217
CDK6	CP-10	Inhibitor	Inhibition	Synthetic organic	Q00534	ENSG00000105810	1777	Human	11662	pIC50	6.58	6.58	138911323	442878688
CDK6	Cdk/Crk inhibitor	Inhibitor	Inhibition	Synthetic organic	Q00534	ENSG00000105810	1777	Human	5943	pIC50	6.55	6.55	9549301	178102566
CHEK2	CCT241533	Inhibitor	Inhibition	Synthetic organic	O96017	ENSG00000183765	16627	Human	8044	pIC50	8.52	8.52	49867844	249565724
CHEK2	prexasertib	Inhibitor	Inhibition	Synthetic organic	O96017	ENSG00000183765	16627	Human	9549	pIC50	8.1	8.1	46700756	336446935
CHEK2	AZD7762	Inhibitor	Inhibition	Synthetic organic	O96017	ENSG00000183765	16627	Human	7713	pIC50	8	8	11152667	223366046
CHEK2	compound 25b [PMID: 22564207]	Inhibitor	Inhibition	Synthetic organic	O96017	ENSG00000183765	16627	Human	8139	pIC50	7.54	7.54	57325421	249565819
CHEK2	Chk2 inhibitor II	Inhibitor	Inhibition	Synthetic organic	O96017	ENSG00000183765	16627	Human	5954	pKi	7.43	7.43	9969021	178102577
CHEK2	PF-477736	Inhibitor	Inhibition	Synthetic organic	O96017	ENSG00000183765	16627	Human	8043	pIC50	7.33	7.33	16750408	249565723
CHEK2	CDK inhibitor 4.35	Inhibitor	Inhibition	Synthetic organic	O96017	ENSG00000183765	16627	Human	10357	pIC50	6.28	6.28		384403638
CHEK2	7-hydroxystaurosporine	Inhibitor	Inhibition	Synthetic organic	O96017	ENSG00000183765	16627	Human	7907	pIC50	5.98	5.98	72271	249565590
CHEK2	CCT245737	Inhibitor	Inhibition	Synthetic organic	O96017	ENSG00000183765	16627	Human	9187	pIC50	5.61	5.61	72165232	315661266
CHEK2	isogranulatimide	Inhibitor	Inhibition	Synthetic organic	O96017	ENSG00000183765	16627	Human	5991	pIC50	5.52	5.52	6419741	178102613
CSF1R	elzovantinib	Inhibitor	Inhibition	Synthetic organic	P07333	ENSG00000182578	2433	Human	11869	pIC50	9.92	9.92	137455315	461663425
CSF1R	BPR1R024	Inhibitor	Inhibition	Synthetic organic	P07333	ENSG00000182578	2433	Human	11747	pIC50	9.28	9.28	155195529	458923782
CSF1R	JNJ-28312141	Inhibitor	Inhibition	Synthetic organic	P07333	ENSG00000182578	2433	Human	5689	pIC50	9.16	9.16	11676971	178102316
CSF1R	compound 29 [PMID: 31934767]	Inhibitor	Inhibition	Synthetic organic	P07333	ENSG00000182578	2433	Human	10596	pIC50	9.15	9.15		404859043
CSF1R	Ki-20227	Inhibitor	Inhibition	Synthetic organic	P07333	ENSG00000182578	2433	Human	5690	pKd	9.08	9.08	9869779	178102317
CSF1R	IACS-9439	Inhibitor	Inhibition	Synthetic organic	P07333	ENSG00000182578	2433	Human	11192	pKd	9	9	154025209	434122252
CSF1R	sotuletinib	Inhibitor	Inhibition	Synthetic organic	P07333	ENSG00000182578	2433	Human	8250	pIC50	9	9	46184986	249565930
CSF1R	AC710	Inhibitor	Inhibition	Synthetic organic	P07333	ENSG00000182578	2433	Human	8095	pKd	8.8	8.8	54760053	249565775
CSF1R	IACS-9439	Inhibitor	Inhibition	Synthetic organic	P07333	ENSG00000182578	2433	Human	11192	pIC50	8.77	8.77	154025209	434122252
CSF1R	Ki-20227	Inhibitor	Inhibition	Synthetic organic	P07333	ENSG00000182578	2433	Human	5690	pIC50	8.7	8.7	9869779	178102317
CSF1R	GR-389988	Inhibitor	Inhibition	Synthetic organic	P07333	ENSG00000182578	2433	Human	10257	pIC50	8.7	8.7	118009787	381744939
CSF1R	GW-2580	Inhibitor	Inhibition	Synthetic organic	P07333	ENSG00000182578	2433	Human	5685	pKd	8.66	8.66	11617559	178102312
CSF1R	ilorasertib	Inhibitor	Inhibition	Synthetic organic	P07333	ENSG00000182578	2433	Human	9914	pIC50	8.52	8.52	46207586	363894208
CSF1R	linifanib	Inhibitor	Inhibition	Synthetic organic	P07333	ENSG00000182578	2433	Human	5657	pIC50	8.52	8.52	11485656	178102285
CSF1R	dovitinib	Inhibitor	Inhibition	Synthetic organic	P07333	ENSG00000182578	2433	Human	5962	pIC50	7.44	8.52	9886808	178102585
CSF1R	JNJ-28312141	Inhibitor	Inhibition	Synthetic organic	P07333	ENSG00000182578	2433	Human	5689	pKd	8.49	8.49	11676971	178102316
CSF1R	edicotinib	Inhibitor	Inhibition	Synthetic organic	P07333	ENSG00000182578	2433	Human	8942	pIC50	8.49	8.49	25230468	310264723
CSF1R	sotuletinib	Inhibitor	Inhibition	Synthetic organic	P07333	ENSG00000182578	2433	Human	8250	pKd	8.47	8.47	46184986	249565930
CSF1R	vimseltinib	Inhibitor	Inhibition	Synthetic organic	P07333	ENSG00000182578	2433	Human	11190	pIC50	8	8.43	86267612	434122250
CSF1R	cerdulatinib	Inhibitor	Inhibition	Synthetic organic	P07333	ENSG00000182578	2433	Human	8957	pIC50	8.3	8.3	44595079	310264738
CSF1R	AZD6495	Inhibitor	Inhibition	Synthetic organic	P07333	ENSG00000182578	2433	Human	7711	pIC50	8.22	8.22	16755780	223366044
CSF1R	ibcasertib	Inhibitor	Inhibition	Synthetic organic	P07333	ENSG00000182578	2433	Human	10475	pIC50	8.15	8.15	49779393	385612234
CSF1R	ARRY-382	Inhibitor	Inhibition	Synthetic organic	P07333	ENSG00000182578	2433	Human	9108	pIC50	8.05	8.05		315661193
CSF1R	quizartinib	Inhibitor	Inhibition	Synthetic organic	P07333	ENSG00000182578	2433	Human	5658	pKd	7.92	7.92	24889392	178102286
CSF1R	pexidartinib	Inhibitor	Inhibition	Synthetic organic	P07333	ENSG00000182578	2433	Human	8710	pIC50	7.89	7.89	25151352	252827368
CSF1R	OSI-930	Inhibitor	Inhibition	Synthetic organic	P07333	ENSG00000182578	2433	Human	9383	pIC50	7.82	7.82	9868037	328083485
CSF1R	CHMFL-KIT-64	Inhibitor	Inhibition	Synthetic organic	P07333	ENSG00000182578	2433	Human	10420	pIC50	7.74	7.74		385612180
CSF1R	zotiraciclib	Inhibitor	Inhibition	Synthetic organic	P07333	ENSG00000182578	2433	Human	9095	pIC50	7.57	7.57	16739650	315661180
CSF1R	onatasertib	Inhibitor	Inhibition	Synthetic organic	P07333	ENSG00000182578	2433	Human	8914	pIC50	7.55	7.55	58298316	310264695
CSF1R	crenolanib	Inhibitor	Inhibition	Synthetic organic	P07333	ENSG00000182578	2433	Human	7882	pKd	7.52	7.52	10366136	223366211
CSF1R	GW-2580	Inhibitor	Inhibition	Synthetic organic	P07333	ENSG00000182578	2433	Human	5685	pIC50	7.22	7.22	11617559	178102312
CSF1R	cediranib	Inhibitor	Inhibition	Synthetic organic	P07333	ENSG00000182578	2433	Human	5664	pIC50	6.96	6.96	9933475	178102292
CSF1R	pazopanib	Inhibitor	Inhibition	Synthetic organic	P07333	ENSG00000182578	2433	Human	5698	pIC50	6.84	6.84	10113978	178102325
CSF1R	GTP-14564	Inhibitor	Inhibition	Synthetic organic	P07333	ENSG00000182578	2433	Human	5982	pIC50	6.52	6.52	3385203	178102605
CSF1R	tandutinib	Inhibitor	Inhibition	Synthetic organic	P07333	ENSG00000182578	2433	Human	5695	pIC50	5.46	5.46	66524380	178102322
CSNK1E	PF-670462	Inhibitor	Inhibition	Synthetic organic	P49674	ENSG00000213923	2453	Human	9371	pIC50	8.11	8.11	11681588	328083473
CSNK1E	PF-4800567	Inhibitor	Inhibition	Synthetic organic	P49674	ENSG00000213923	2453	Human	8050	pIC50	7.49	7.49	53472153	249565730
CSNK1E	IC261	Inhibitor	Inhibition	Synthetic organic	P49674	ENSG00000213923	2453	Human	5985	pIC50	6	6	3674	178102608
CSNK1E	umbralisib	Inhibitor	Inhibition	Synthetic organic	P49674	ENSG00000213923	2453	Human	8916	pEC50	5.22	5.22	72950888	310264697
CSNK1G3	compound 14k [PMID: 21982499]	Inhibitor	Inhibition	Synthetic organic	Q9Y6M4	ENSG00000151292	2456	Human	8214	-			44222958	249565894
CSNK2A1	silmitasertib	Inhibitor	Inhibition	Synthetic organic	P68400	ENSG00000101266	2457	Human	8126	pIC50	9	9	24748573	249565806
CSNK2A1	compound 1a [PMID: 24900749]	Inhibitor	Inhibition	Synthetic organic	P68400	ENSG00000101266	2457	Human	8128	pIC50	8	8	72163809	249565808
CSNK2A1	compound 2c [PMID: 22115617]	Inhibitor	Inhibition	Synthetic organic	P68400	ENSG00000101266	2457	Human	8140	pKi	7.08	7.08	46943415	249565820
DCLK1	DCLK1-IN-1	Inhibitor	Inhibition	Synthetic organic	O15075	ENSG00000133083	2700	Human	11114	pIC50	6.55	8.02	134457640	434122174
DCLK1	DCLK1-IN-1	Inhibitor	Inhibition	Synthetic organic	O15075	ENSG00000133083	2700	Human	11114	pKd	6.96	6.96	134457640	434122174
DCLK1	compound 5g [PMID: 20483621]	Inhibitor	Inhibition	Synthetic organic	O15075	ENSG00000133083	2700	Human	8207	-			46906624	249565887
Dyrk1a	leucettine L41	Inhibitor	Inhibition	Synthetic organic	Q63470	ENSRNOG00000001662	2528	Rat	8167	pIC50	10.4	10.4	25230621	249565847
DYRK1A	compound 68 [PMID: 24900699]	Inhibitor	Inhibition	Synthetic organic	Q13627	ENSG00000157540	3091	Human	8165	pIC50	9.8	9.8	71529752	249565845
DYRK1A	compound 72 [WO2013026806]	Inhibitor	Inhibition	Synthetic organic	Q13627	ENSG00000157540	3091	Human	8166	pIC50	9.66	9.66	71529770	249565846
DYRK1A	compound 17 [PMID: 23642479]	Inhibitor	Inhibition	Synthetic organic	Q13627	ENSG00000157540	3091	Human	8161	pIC50	8.4	8.4	46926513	249565841
DYRK1A	GNF4877	Inhibitor	Inhibition	Synthetic organic	Q13627	ENSG00000157540	3091	Human	10688	pIC50	8.22	8.22	139600315	404859135
DYRK1A	GNF2133	Inhibitor	Inhibition	Synthetic organic	Q13627	ENSG00000157540	3091	Human	10687	pIC50	8.21	8.21		404859134
DYRK1A	compound 2-2c [PMID: 32003560]	Inhibitor	Inhibition	Synthetic organic	Q13627	ENSG00000157540	3091	Human	10689	pIC50	7.6	7.6	139520309	404859136
DYRK1A	lorecivivint	Inhibitor	Inhibition	Synthetic organic	Q13627	ENSG00000157540	3091	Human	9620	pIC50	7.57	7.57		340590250
DYRK1A	compound 3b [PMID: 23454515]	Inhibitor	Inhibition	Synthetic organic	Q13627	ENSG00000157540	3091	Human	8127	pIC50	7.55	7.55	71653343	249565807
DYRK1A	KH-CB19	Inhibitor	Inhibition	Synthetic organic	Q13627	ENSG00000157540	3091	Human	8055	pIC50	7.26	7.26	44237094	249565735
DYRK1A	ML315	Inhibitor	Inhibition	Synthetic organic	Q13627	ENSG00000157540	3091	Human	8162	pIC50	6.55	6.55	46926514	249565842
DYRK1A	(S)-CR8	Inhibitor	Inhibition	Synthetic organic	Q13627	ENSG00000157540	3091	Human	11064	pIC50	6.05	6.05	25211051	405560505
EGFR	compound 56 [PMID: 8568816]	Inhibitor	Inhibition	Synthetic organic	P00533	ENSG00000146648	3236	Human	5956	pIC50	11.22	11.22	2857	178102579
EGFR	BPIQ-I	Inhibitor	Inhibition	Synthetic organic	P00533	ENSG00000146648	3236	Human	5939	pIC50	10.6	10.6	2427	178102562
EGFR	xiliertinib	Inhibitor	Inhibition	Synthetic organic	P00533	ENSG00000146648	3236	Human	9929	pKi	10.3	10.3	132992142	363894223
EGFR	JBJ-09-063	Allosteric modulator	Negative	Synthetic organic	P00533	ENSG00000146648	3236	Human	12001	pIC50	10.08	10.08		464244142
EGFR	canertinib	Inhibitor	Inhibition	Synthetic organic	P00533	ENSG00000146648	3236	Human	5675	pKd	9.72	9.72	156414	178102302
EGFR	afatinib	Inhibitor	Inhibition	Synthetic organic	P00533	ENSG00000146648	3236	Human	5667	pKd	9.6	9.6	10184653	178102295
EGFR	tesevatinib	Inhibitor	Inhibition	Synthetic organic	P00533	ENSG00000146648	3236	Human	7944	pIC50	9.52	9.52	10458325	249565627
EGFR	EGFR/ErbB-2/ErbB-4 inhibitor	Inhibitor	Inhibition	Synthetic organic	P00533	ENSG00000146648	3236	Human	5965	pIC50	9.52	9.52	11566580	178102588
EGFR	zorifertinib	Inhibitor	Inhibition	Synthetic organic	P00533	ENSG00000146648	3236	Human	10456	pIC50	8.14	9.52	78209992	385612216
EGFR	PD 174265	Inhibitor	Inhibition	Synthetic organic	P00533	ENSG00000146648	3236	Human	6017	pIC50	9.35	9.35	4709	178102639
EGFR	allitinib	Inhibitor	Inhibition	Synthetic organic	P00533	ENSG00000146648	3236	Human	9912	pIC50	9.3	9.3	24739943	363894206
EGFR	afatinib	Inhibitor	Inhibition	Synthetic organic	P00533	ENSG00000146648	3236	Human	5667	pIC50	7.96	9.3	10184653	178102295
EGFR	pelitinib	Inhibitor	Inhibition	Synthetic organic	P00533	ENSG00000146648	3236	Human	7644	pIC50	7.84	9.22	6445562	223365979
EGFR	erlotinib	Inhibitor	Inhibition	Synthetic organic	P00533	ENSG00000146648	3236	Human	4920	pKd	9.17	9.17	176870	178101619
EGFR	gefitinib	Inhibitor	Inhibition	Synthetic organic	P00533	ENSG00000146648	3236	Human	4941	pKd	9	9	123631	178101639
EGFR	erlotinib	Inhibitor	Inhibition	Synthetic organic	P00533	ENSG00000146648	3236	Human	4920	pIC50	9	9	176870	178101619
EGFR	nazartinib	Inhibitor	Inhibition	Synthetic organic	P00533	ENSG00000146648	3236	Human	9204	pIC50	9	9	72703790	315661280
EGFR	gefitinib	Inhibitor	Inhibition	Synthetic organic	P00533	ENSG00000146648	3236	Human	4941	pKd	8.96	8.96	123631	178101639
EGFR	canertinib	Inhibitor	Inhibition	Synthetic organic	P00533	ENSG00000146648	3236	Human	5675	pIC50	8.82	8.82	156414	178102302
EGFR	MS154	Inhibitor	Inhibition	Synthetic organic	P00533	ENSG00000146648	3236	Human	10635	pKd	8.74	8.74		404859082
EGFR	almonertinib	Inhibitor	Inhibition	Synthetic organic	P00533	ENSG00000146648	3236	Human	11136	pIC50	8.72	8.72	121280087	434122196
EGFR	AEE788	Inhibitor	Inhibition	Synthetic organic	P00533	ENSG00000146648	3236	Human	7643	pIC50	8.7	8.7	16035342	223365978
EGFR	zipalertinib	Inhibitor	Inhibition	Synthetic organic	P00533	ENSG00000146648	3236	Human	11889	pIC50	8.1	8.7	117918742	461663445
EGFR	EGFR inhibitor 57	Allosteric modulator	Inhibition	Synthetic organic	P00533	ENSG00000146648	3236	Human	12278	pIC50	7.7	8.7	163388532
EGFR	CUDC-101	Inhibitor	Inhibition	Synthetic organic	P00533	ENSG00000146648	3236	Human	8894	pIC50	8.62	8.62	24756910	310264675
EGFR	compound 17b [PMID: 35286086]	Inhibitor	Inhibition	Synthetic organic	P00533	ENSG00000146648	3236	Human	11941	pIC50	8.6	8.6		461663496
EGFR	falnidamol	Inhibitor	Inhibition	Synthetic organic	P00533	ENSG00000146648	3236	Human	7646	pIC50	8.52	8.52	6918508	223365981
EGFR	PKI166	Inhibitor	Inhibition	Synthetic organic	P00533	ENSG00000146648	3236	Human	7642	pIC50	8.43	8.43	6918403	223365977
EGFR	sapitinib	Inhibitor	Inhibition	Synthetic organic	P00533	ENSG00000146648	3236	Human	7717	pIC50	8.4	8.4	11488320	223366050
EGFR	JAK3 inhibitor II	Inhibitor	Inhibition	Synthetic organic	P00533	ENSG00000146648	3236	Human	5993	pIC50	8.4	8.4	3795	178102615
EGFR	gefitinib	Inhibitor	Inhibition	Synthetic organic	P00533	ENSG00000146648	3236	Human	4941	pKi	8.3	8.3	123631	178101639
EGFR	BMS-690514	Inhibitor	Inhibition	Synthetic organic	P00533	ENSG00000146648	3236	Human	7879	pIC50	8.3	8.3	11349170	223366208
EGFR	ibrutinib	Inhibitor	Inhibition	Synthetic organic	P00533	ENSG00000146648	3236	Human	6912	pIC50	8.28	8.28	24821094	178103494
EGFR	AG1478	Inhibitor	Inhibition	Synthetic organic	P00533	ENSG00000146648	3236	Human	4862	pIC50	8.22	8.22	2051	178101563
EGFR	dacomitinib	Inhibitor	Inhibition	Synthetic organic	P00533	ENSG00000146648	3236	Human	7422	pIC50	8.22	8.22	11511120	178103994
EGFR	compound 38 [PMID: 24915291]	Inhibitor	Inhibition	Synthetic organic	P00533	ENSG00000146648	3236	Human	8145	pIC50	8.15	8.15	71556703	249565825
EGFR	abivertinib	Inhibitor	Inhibition	Synthetic organic	P00533	ENSG00000146648	3236	Human	10044	pIC50	8.11	8.11	72734520	375973232
EGFR	poziotinib	Inhibitor	Inhibition	Synthetic organic	P00533	ENSG00000146648	3236	Human	7903	pIC50	8.1	8.1	25127713	249565586
EGFR	lapatinib	Inhibitor	Inhibition	Synthetic organic	P00533	ENSG00000146648	3236	Human	5692	pIC50	8	8	208908	178102319
EGFR	ZM-306416	Inhibitor	Inhibition	Synthetic organic	P00533	ENSG00000146648	3236	Human	8245	pIC50	8	8	5329006	249565925
EGFR	MS39	Inhibitor	Inhibition	Synthetic organic	P00533	ENSG00000146648	3236	Human	10634	pKd	7.96	7.96		404859081
EGFR	selatinib	Inhibitor	Inhibition	Synthetic organic	P00533	ENSG00000146648	3236	Human	9919	pIC50	7.89	7.89	51348455	363894213
EGFR	pyrotinib	Inhibitor	Irreversible inhibition	Synthetic organic	P00533	ENSG00000146648	3236	Human	9662	pIC50	7.89	7.89	51039030	348353621
EGFR	PD 158780	Inhibitor	Inhibition	Synthetic organic	P00533	ENSG00000146648	3236	Human	6015	pIC50	7.82	7.82	4707	178102637
EGFR	BLU945	Inhibitor	Inhibition	Synthetic organic	P00533	ENSG00000146648	3236	Human	11948	pIC50	7.82	7.82	156538665	461663503
EGFR	EGFR/ErbB-2 inhibitor	Inhibitor	Inhibition	Synthetic organic	P00533	ENSG00000146648	3236	Human	5964	pIC50	7.7	7.7	9843206	178102587
EGFR	lazertinib	Inhibitor	Inhibition	Synthetic organic	P00533	ENSG00000146648	3236	Human	10136	pIC50	7.7	7.7	121269225	381118846
EGFR	EGFR inhibitor	Inhibitor	Inhibition	Synthetic organic	P00533	ENSG00000146648	3236	Human	5963	pIC50	7.68	7.68	9549299	178102586
EGFR	lifirafenib	Inhibitor	Inhibition	Synthetic organic	P00533	ENSG00000146648	3236	Human	8958	pIC50	7.54	7.54	89670174	310264739
EGFR	compound 6g [PMID: 30633509]	Inhibitor	Inhibition	Synthetic organic	P00533	ENSG00000146648	3236	Human	10194	pIC50	7.52	7.52		381118904
EGFR	BMS-599626	Inhibitor	Inhibition	Synthetic organic	P00533	ENSG00000146648	3236	Human	7647	pIC50	7.49	7.49	10437018	223365982
EGFR	AZ5104	Inhibitor	Inhibition	Synthetic organic	P00533	ENSG00000146648	3236	Human	11580	pIC50	7.48	7.48	71496460	441604952
EGFR	icotinib	Inhibitor	Inhibition	Synthetic organic	P00533	ENSG00000146648	3236	Human	7641	pIC50	7.35	7.35	22024915	223365976
EGFR	WZ4002	Inhibitor	Inhibition	Synthetic organic	P00533	ENSG00000146648	3236	Human	9176	pKd	7.34	7.34	44607530	315661259
EGFR	sunvozertinib	Inhibitor	Inhibition	Synthetic organic	P00533	ENSG00000146648	3236	Human	11672	pIC50	7.09	7.09	139377809	442878698
EGFR	PD166285	Inhibitor	Inhibition	Synthetic organic	P00533	ENSG00000146648	3236	Human	8183	pKi	7.06	7.06	5311382	249565863
EGFR	neratinib	Inhibitor	Inhibition	Synthetic organic	P00533	ENSG00000146648	3236	Human	5686	pIC50	7.04	7.04	9915743	178102313
EGFR	mobocertinib	Inhibitor	Inhibition	Synthetic organic	P00533	ENSG00000146648	3236	Human	10468	pIC50	7	7	118607832	385612228
EGFR	olmutinib	Inhibitor	Inhibition	Synthetic organic	P00533	ENSG00000146648	3236	Human	9196	pIC50	6	7	54758501	315661275
EGFR	AG 112	Inhibitor	Inhibition	Synthetic organic	P00533	ENSG00000146648	3236	Human	5913	pIC50	6.9	6.9	5328804	178102536
EGFR	brigatinib	Inhibitor	Inhibition	Synthetic organic	P00533	ENSG00000146648	3236	Human	7741	pIC50	6.89	6.89	68165256	223366074
EGFR	PF-670462	Inhibitor	Inhibition	Synthetic organic	P00533	ENSG00000146648	3236	Human	9371	pIC50	6.82	6.82	11681588	328083473
EGFR	PP1	Inhibitor	Inhibition	Synthetic organic	P00533	ENSG00000146648	3236	Human	8836	pIC50	6.6	6.6	1400	252827493
EGFR	PP121	Inhibitor	Inhibition	Synthetic organic	P00533	ENSG00000146648	3236	Human	8013	pIC50	6.59	6.59	24905142	249565693
EGFR	BI-4142	Inhibitor	Inhibition	Synthetic organic	P00533	ENSG00000146648	3236	Human	12164	pIC50	6.57	6.57	156821173	472319286
EGFR	vandetanib	Inhibitor	Inhibition	Synthetic organic	P00533	ENSG00000146648	3236	Human	5717	pIC50	6.52	6.52	3081361	178102343
EGFR	rociletinib	Inhibitor	Inhibition	Synthetic organic	P00533	ENSG00000146648	3236	Human	7966	pKi	6.52	6.52	57335384	249565649
EGFR	tuxobertinib	Inhibitor	Inhibition	Synthetic organic	P00533	ENSG00000146648	3236	Human	11676	pIC50	6.3	6.52	154824631	442878702
EGFR	mavelertinib	Inhibitor	Inhibition	Synthetic organic	P00533	ENSG00000146648	3236	Human	9765	pIC50	6.51	6.51	91668194	354702238
EGFR	AG 490	Inhibitor	Inhibition	Synthetic organic	P00533	ENSG00000146648	3236	Human	5916	pIC50	6.4	6.4	5328779	178102539
EGFR	tucatinib	Inhibitor	Inhibition	Synthetic organic	P00533	ENSG00000146648	3236	Human	9922	pIC50	6.35	6.35	51039094	363894216
EGFR	osimertinib	Inhibitor	Inhibition	Synthetic organic	P00533	ENSG00000146648	3236	Human	7719	pIC50	6.31	6.31	71496458	223366052
EGFR	compound 19a [PMID: 30503936]	Inhibitor	Inhibition	Synthetic organic	P00533	ENSG00000146648	3236	Human	10181	pIC50	6.28	6.28		381118891
EGFR	acalabrutinib	Inhibitor	Inhibition	Synthetic organic	P00533	ENSG00000146648	3236	Human	8912	pIC50	6	6	71226662	310264693
EGFR	dovitinib	Inhibitor	Inhibition	Synthetic organic	P00533	ENSG00000146648	3236	Human	5962	pIC50	5.7	5.7	9886808	178102585
EGFR	orantinib	Inhibitor	Inhibition	Synthetic organic	P00533	ENSG00000146648	3236	Human	7816	pIC50	4	4	5329099	223366147
EGFR	AG 9	Inhibitor	Inhibition	Synthetic organic	P00533	ENSG00000146648	3236	Human	5917	pKi	3.4	3.4	2063	178102540
EGFR	naquotinib	Inhibitor	Inhibition	Synthetic organic	P00533	ENSG00000146648	3236	Human	9248	-			71667668	315661323
EGFR	tarloxotinib	Inhibitor	Inhibition	Synthetic organic	P00533	ENSG00000146648	3236	Human	9409	-			51038316	328083511
EGFR	rezivertinib	Inhibitor	Inhibition	Synthetic organic	P00533	ENSG00000146648	3236	Human	10628	-			118912975	404859075
EGFR	furmonertinib	Inhibitor	Inhibition	Synthetic organic	P00533	ENSG00000146648	3236	Human	10477	-			118861389	385612236
EGFR	EAI045	Allosteric modulator	Inhibition	Synthetic organic	P00533	ENSG00000146648	3236	Human	9222	-			121231412	315661298
EIF2AK3	GSK2606414	Inhibitor	Inhibition	Synthetic organic	Q9NZJ5	ENSG00000172071	3255	Human	6740	pIC50	9.4	9.4	66561167	178103351
EIF2AK3	GSK2656157	Inhibitor	Inhibition	Synthetic organic	Q9NZJ5	ENSG00000172071	3255	Human	9544	pIC50	9.1	9.1	53469059	336446930
EPHA1	compound 66 [PMID: 19788238]	Inhibitor	Inhibition	Synthetic organic	P21709	ENSG00000146904	3385	Human	8141	pIC50	8.54	8.54	44478401	249565821
EPHA1	compound 20 [PMID: 23489211]	Inhibitor	Inhibition	Synthetic organic	P21709	ENSG00000146904	3385	Human	8124	pIC50	5.64	5.64	71718651	249565804
EPHA2	compound 8h [PMID: 21561767]	Inhibitor	Inhibition	Synthetic organic	P29317	ENSG00000142627	3386	Human	8170	pIC50	9.22	9.22	46864270	249565850
EPHA2	compound 66 [PMID: 19788238]	Inhibitor	Inhibition	Synthetic organic	P29317	ENSG00000142627	3386	Human	8141	pIC50	8.64	8.64	44478401	249565821
EPHA2	dorsomorphin	Inhibitor	Inhibition	Synthetic organic	P29317	ENSG00000142627	3386	Human	4907	pIC50	7.96	7.96	11524144	178101606
EPHA2	DDR1/2 inhibitor 5n	Inhibitor	Inhibition	Synthetic organic	P29317	ENSG00000142627	3386	Human	10105	pKd	6.59	6.59	134693894	381118815
Epha2	compound 20 [PMID: 23489211]	Inhibitor	Inhibition	Synthetic organic	Q03145	ENSMUSG00000006445	MGI:95278	Mouse	8124	pIC50	5.66	5.66	71718651	249565804
EPHA3	sitravatinib	Inhibitor	Inhibition	Synthetic organic	P29320	ENSG00000044524	3387	Human	9920	pIC50	9	9	25212148	363894214
EPHA3	compound 8h [PMID: 21561767]	Inhibitor	Inhibition	Synthetic organic	P29320	ENSG00000044524	3387	Human	8170	pIC50	8.92	8.92	46864270	249565850
EPHA3	compound 66 [PMID: 19788238]	Inhibitor	Inhibition	Synthetic organic	P29320	ENSG00000044524	3387	Human	8141	pIC50	7.4	7.4	44478401	249565821
Epha3	compound 20 [PMID: 23489211]	Inhibitor	Inhibition	Synthetic organic	P29319	ENSMUSG00000052504	MGI:99612	Mouse	8124	pIC50	5.6	5.6	71718651	249565804
EPHA4	compound 66 [PMID: 19788238]	Inhibitor	Inhibition	Synthetic organic	P54764	ENSG00000116106	3388	Human	8141	pIC50	8.48	8.48	44478401	249565821
Epha4	compound 20 [PMID: 23489211]	Inhibitor	Inhibition	Synthetic organic	Q03137	ENSMUSG00000026235	MGI:98277	Mouse	8124	pIC50	5.57	5.57	71718651	249565804
Epha6	compound 20 [PMID: 23489211]	Inhibitor	Inhibition	Synthetic organic	Q62413	ENSMUSG00000055540	MGI:108034	Mouse	8124	pIC50	5.82	5.82	71718651	249565804
EPHB2	compound 66 [PMID: 19788238]	Inhibitor	Inhibition	Synthetic organic	P29323	ENSG00000133216	3393	Human	8141	pIC50	8.92	8.92	44478401	249565821
EPHB2	RIPK3 inhibitor 18	Inhibitor	Inhibition	Synthetic organic	P29323	ENSG00000133216	3393	Human	10389	pIC50	8	8		384403668
EPHB2	DDR1/2 inhibitor 5n	Inhibitor	Inhibition	Synthetic organic	P29323	ENSG00000133216	3393	Human	10105	pKd	6.59	6.59	134693894	381118815
Ephb2	compound 20 [PMID: 23489211]	Inhibitor	Inhibition	Synthetic organic	P54763	ENSMUSG00000028664	MGI:99611	Mouse	8124	pIC50	5.42	5.42	71718651	249565804
Ephb6	compound 20 [PMID: 23489211]	Inhibitor	Inhibition	Synthetic organic	O08644	ENSMUSG00000029869	MGI:1096338	Mouse	8124	pIC50	5.24	5.24	71718651	249565804
ERBB2	EGFR/ErbB-2/ErbB-4 inhibitor	Inhibitor	Inhibition	Synthetic organic	P04626	ENSG00000141736	3430	Human	5965	pIC50	8.96	8.96	11566580	178102588
ERBB2	allitinib	Inhibitor	Inhibition	Synthetic organic	P04626	ENSG00000141736	3430	Human	9912	pIC50	8.52	8.52	24739943	363894206
ERBB2	tuxobertinib	Inhibitor	Inhibition	Synthetic organic	P04626	ENSG00000141736	3430	Human	11676	pIC50	8	8.3	154824631	442878702
ERBB2	poziotinib	Inhibitor	Inhibition	Synthetic organic	P04626	ENSG00000141736	3430	Human	7903	pIC50	8.28	8.28	25127713	249565586
ERBB2	AEE788	Inhibitor	Inhibition	Synthetic organic	P04626	ENSG00000141736	3430	Human	7643	pIC50	8.22	8.22	16035342	223365978
ERBB2	neratinib	Inhibitor	Inhibition	Synthetic organic	P04626	ENSG00000141736	3430	Human	5686	pKd	8.22	8.22	9915743	178102313
ERBB2	mubritinib	Inhibitor	Inhibition	Synthetic organic	P04626	ENSG00000141736	3430	Human	6011	pIC50	8.22	8.22	6444692	178102633
ERBB2	ibrutinib	Inhibitor	Inhibition	Synthetic organic	P04626	ENSG00000141736	3430	Human	6912	pIC50	8.19	8.19	24821094	178103494
ERBB2	tucatinib	Inhibitor	Inhibition	Synthetic organic	P04626	ENSG00000141736	3430	Human	9922	pIC50	8.16	8.16	51039094	363894216
ERBB2	lapatinib	Inhibitor	Inhibition	Synthetic organic	P04626	ENSG00000141736	3430	Human	5692	pKd	8.15	8.15	208908	178102319
ERBB2	compound 38 [PMID: 24915291]	Inhibitor	Inhibition	Synthetic organic	P04626	ENSG00000141736	3430	Human	8145	pIC50	8.15	8.15	71556703	249565825
ERBB2	selatinib	Inhibitor	Inhibition	Synthetic organic	P04626	ENSG00000141736	3430	Human	9919	pIC50	8.07	8.07	51348455	363894213
ERBB2	canertinib	Inhibitor	Inhibition	Synthetic organic	P04626	ENSG00000141736	3430	Human	5675	pIC50	8.05	8.05	156414	178102302
ERBB2	lapatinib	Inhibitor	Inhibition	Synthetic organic	P04626	ENSG00000141736	3430	Human	5692	pIC50	8	8	208908	178102319
ERBB2	BI-4142	Inhibitor	Inhibition	Synthetic organic	P04626	ENSG00000141736	3430	Human	12164	pIC50	7.09	8	156821173	472319286
ERBB2	CP-724714	Inhibitor	Inhibition	Synthetic organic	P04626	ENSG00000141736	3430	Human	7883	pIC50	7.92	7.92	9874913	223366212
ERBB2	sapitinib	Inhibitor	Inhibition	Synthetic organic	P04626	ENSG00000141736	3430	Human	7717	pIC50	7.85	7.85	11488320	223366050
ERBB2	afatinib	Inhibitor	Inhibition	Synthetic organic	P04626	ENSG00000141736	3430	Human	5667	pIC50	7.85	7.85	10184653	178102295
ERBB2	tesevatinib	Inhibitor	Inhibition	Synthetic organic	P04626	ENSG00000141736	3430	Human	7944	pIC50	7.8	7.8	10458325	249565627
ERBB2	CUDC-101	Inhibitor	Inhibition	Synthetic organic	P04626	ENSG00000141736	3430	Human	8894	pIC50	7.8	7.8	24756910	310264675
ERBB2	BMS-690514	Inhibitor	Inhibition	Synthetic organic	P04626	ENSG00000141736	3430	Human	7879	pIC50	7.72	7.72	11349170	223366208
ERBB2	BMS-599626	Inhibitor	Inhibition	Synthetic organic	P04626	ENSG00000141736	3430	Human	7647	pIC50	7.49	7.49	10437018	223365982
ERBB2	pyrotinib	Inhibitor	Irreversible inhibition	Synthetic organic	P04626	ENSG00000141736	3430	Human	9662	pIC50	7.42	7.42	51039030	348353621
ERBB2	dacomitinib	Inhibitor	Inhibition	Synthetic organic	P04626	ENSG00000141736	3430	Human	7422	pIC50	7.34	7.34	11511120	178103994
ERBB2	neratinib	Inhibitor	Inhibition	Synthetic organic	P04626	ENSG00000141736	3430	Human	5686	pIC50	7.23	7.23	9915743	178102313
ERBB2	EGFR/ErbB-2 inhibitor	Inhibitor	Inhibition	Synthetic organic	P04626	ENSG00000141736	3430	Human	5964	pIC50	7.1	7.1	9843206	178102587
ERBB2	acalabrutinib	Inhibitor	Inhibition	Synthetic organic	P04626	ENSG00000141736	3430	Human	8912	pIC50	6	6	71226662	310264693
ERBB2	falnidamol	Inhibitor	Inhibition	Synthetic organic	P04626	ENSG00000141736	3430	Human	7646	pIC50	5.47	5.47	6918508	223365981
ERBB3	sapitinib	Inhibitor	Inhibition	Synthetic organic	P21860	ENSG00000065361	3431	Human	7717	pIC50	8.4	8.4	11488320	223366050
ERBB4	EGFR/ErbB-2/ErbB-4 inhibitor	Inhibitor	Inhibition	Synthetic organic	Q15303	ENSG00000178568	3432	Human	5965	pIC50	9.3	9.3	11566580	178102588
ERBB4	allitinib	Inhibitor	Inhibition	Synthetic organic	Q15303	ENSG00000178568	3432	Human	9912	pIC50	9.1	9.1	24739943	363894206
ERBB4	compound 38 [PMID: 24915291]	Inhibitor	Inhibition	Synthetic organic	Q15303	ENSG00000178568	3432	Human	8145	pIC50	8.48	8.48	71556703	249565825
ERBB4	ibrutinib	Inhibitor	Inhibition	Synthetic organic	Q15303	ENSG00000178568	3432	Human	6912	pIC50	8.47	8.47	24821094	178103494
ERBB4	acalabrutinib	Inhibitor	Inhibition	Synthetic organic	Q15303	ENSG00000178568	3432	Human	8912	pIC50	7.8	7.8	71226662	310264693
ERBB4	poziotinib	Inhibitor	Inhibition	Synthetic organic	Q15303	ENSG00000178568	3432	Human	7903	pIC50	7.63	7.63	25127713	249565586
ERBB4	AEE788	Inhibitor	Inhibition	Synthetic organic	Q15303	ENSG00000178568	3432	Human	7643	pIC50	7.59	7.59	16035342	223365978
ERBB4	WZ4002	Inhibitor	Inhibition	Synthetic organic	Q15303	ENSG00000178568	3432	Human	9176	pKd	7.55	7.55	44607530	315661259
ERBB4	compound 9 [PMID: 26006010]	Inhibitor	Inhibition	Synthetic organic	Q15303	ENSG00000178568	3432	Human	9761	pIC50	7.19	7.19	73389638	354702234
ERBB4	dacomitinib	Inhibitor	Inhibition	Synthetic organic	Q15303	ENSG00000178568	3432	Human	7422	pIC50	7.13	7.13	11511120	178103994
ERBB4	BMS-599626	Inhibitor	Inhibition	Synthetic organic	Q15303	ENSG00000178568	3432	Human	7647	pIC50	6.72	6.72	10437018	223365982
ERBB4	tucatinib	Inhibitor	Inhibition	Synthetic organic	Q15303	ENSG00000178568	3432	Human	9922	pIC50	6.51	6.51	51039094	363894216
ERBB4	xiliertinib	Inhibitor	Inhibition	Synthetic organic	Q15303	ENSG00000178568	3432	Human	9929	pIC50	6.15	6.15	132992142	363894223
FGFR1	PRN1371	Inhibitor	Inhibition	Synthetic organic	P11362	ENSG00000077782	3688	Human	9788	pIC50	8.82	9.22	118295624	354702261
FGFR1	AZD4547	Inhibitor	Inhibition	Synthetic organic	P11362	ENSG00000077782	3688	Human	7707	pIC50	8.3	9.15	51039095	223366040
FGFR1	infigratinib	Inhibitor	Inhibition	Synthetic organic	P11362	ENSG00000077782	3688	Human	7877	pIC50	9.05	9.05	53235510	223366206
FGFR1	erdafitinib	Inhibitor	Inhibition	Synthetic organic	P11362	ENSG00000077782	3688	Human	9039	pIC50	8.94	8.94	67462786	315661124
FGFR1	tinengotinib	Inhibitor	Inhibition	Synthetic organic	P11362	ENSG00000077782	3688	Human	11887	pIC50	8.64	8.64	137279257	461663443
FGFR1	LY2874455	Inhibitor	Inhibition	Synthetic organic	P11362	ENSG00000077782	3688	Human	8104	pIC50	8.55	8.55	46944259	249565784
FGFR1	compound 7r [PMID: 26080733]	Inhibitor	Inhibition	Synthetic organic	P11362	ENSG00000077782	3688	Human	8639	pIC50	8.54	8.54	91827382	252166839
FGFR1	futibatinib	Inhibitor	Inhibition	Synthetic organic	P11362	ENSG00000077782	3688	Human	9786	pIC50	8.44	8.44	71621331	354702259
FGFR1	compound 8i [PMID: 22765894]	Inhibitor	Inhibition	Synthetic organic	P11362	ENSG00000077782	3688	Human	9905	pIC50	8.21	8.4	10433653	363894199
FGFR1	derazantinib	Inhibitor	Inhibition	Synthetic organic	P11362	ENSG00000077782	3688	Human	9785	pIC50	8.35	8.35	46834118	354702258
FGFR1	brivanib	Inhibitor	Inhibition	Synthetic organic	P11362	ENSG00000077782	3688	Human	5671	pKd	8.3	8.3	11234052	178102299
FGFR1	tasurgratinib	Inhibitor	Inhibition	Synthetic organic	P11362	ENSG00000077782	3688	Human	11414	pIC50	8.24	8.24	78323434	440816783
FGFR1	compound 8h [PMID: 22765894]	Inhibitor	Inhibition	Synthetic organic	P11362	ENSG00000077782	3688	Human	8175	pIC50	8.24	8.24	67161540	249565855
FGFR1	lucitanib	Inhibitor	Inhibition	Synthetic organic	P11362	ENSG00000077782	3688	Human	7649	pIC50	8.15	8.15	25031915	223365984
FGFR1	dovitinib	Inhibitor	Inhibition	Synthetic organic	P11362	ENSG00000077782	3688	Human	5962	pIC50	7.96	8.1	9886808	178102585
FGFR1	compound 2c [PMID: 24900538]	Inhibitor	Inhibition	Synthetic organic	P11362	ENSG00000077782	3688	Human	8138	pIC50	8.06	8.06	59627005	249565818
FGFR1	zoligratinib	Inhibitor	Inhibition	Synthetic organic	P11362	ENSG00000077782	3688	Human	9787	pIC50	8.04	8.04	66555680	354702260
FGFR1	rogaratinib	Inhibitor	Inhibition	Synthetic organic	P11362	ENSG00000077782	3688	Human	9789	pKi	7.91	7.91	71611869	354702262
FGFR1	CEP-11981	Inhibitor	Inhibition	Synthetic organic	P11362	ENSG00000077782	3688	Human	8189	pIC50	7.89	7.89	11751922	249565869
FGFR1	catequentinib	Inhibitor	Inhibition	Synthetic organic	P11362	ENSG00000077782	3688	Human	9601	pIC50	7.7	7.7	25017411	340590231
FGFR1	pexmetinib	Inhibitor	Inhibition	Synthetic organic	P11362	ENSG00000077782	3688	Human	9917	pIC50	7.55	7.55	24765037	363894211
FGFR1	SU5402	Inhibitor	Inhibition	Synthetic organic	P11362	ENSG00000077782	3688	Human	11743	pIC50	7.52	7.52	5289418	458923778
FGFR1	PD166285	Inhibitor	Inhibition	Synthetic organic	P11362	ENSG00000077782	3688	Human	8183	pKi	7.41	7.41	5311382	249565863
FGFR1	surufatinib	Inhibitor	Inhibition	Synthetic organic	P11362	ENSG00000077782	3688	Human	9769	pIC50	7.28	7.28	52920501	354702242
FGFR1	MK-2461	Inhibitor	Inhibition	Synthetic organic	P11362	ENSG00000077782	3688	Human	7962	pIC50	7.19	7.19	44137946	249565645
FGFR1	nintedanib	Inhibitor	Inhibition	Synthetic organic	P11362	ENSG00000077782	3688	Human	5936	pIC50	7.16	7.16	135423438	178102559
FGFR1	pazopanib	Inhibitor	Inhibition	Synthetic organic	P11362	ENSG00000077782	3688	Human	5698	pIC50	7.13	7.13	10113978	178102325
FGFR1	pemigatinib	Inhibitor	Inhibition	Synthetic organic	P11362	ENSG00000077782	3688	Human	9767	pIC50	7	7	86705695	354702240
FGFR1	brivanib	Inhibitor	Inhibition	Synthetic organic	P11362	ENSG00000077782	3688	Human	5671	pIC50	6.83	6.83	11234052	178102299
FGFR1	SU11652	Inhibitor	Inhibition	Synthetic organic	P11362	ENSG00000077782	3688	Human	6043	pIC50	6.77	6.77	5329103	178102665
FGFR1	toceranib	Inhibitor	Inhibition	Synthetic organic	P11362	ENSG00000077782	3688	Human	11619	pKi	6.3	6.3	5329106	442878653
FGFR1	sorafenib	Inhibitor	Inhibition	Synthetic organic	P11362	ENSG00000077782	3688	Human	5711	pIC50	6.24	6.24	216239	178102337
FGFR1	BLU-9931	Inhibitor	Inhibition	Synthetic organic	P11362	ENSG00000077782	3688	Human	8862	pIC50	6.23	6.23	72710839	252827519
FGFR1	sunitinib	Inhibitor	Inhibition	Synthetic organic	P11362	ENSG00000077782	3688	Human	5713	pKi	6.08	6.08	5329102	178102339
FGFR1	orantinib	Inhibitor	Inhibition	Synthetic organic	P11362	ENSG00000077782	3688	Human	7816	pIC50	5.74	5.74	5329099	223366147
FGFR1	SU-14813	Inhibitor	Inhibition	Synthetic organic	P11362	ENSG00000077782	3688	Human	5712	pIC50	5.46	5.46	73755145	178102338
FGFR2	futibatinib	Inhibitor	Inhibition	Synthetic organic	P21802	ENSG00000066468	3689	Human	9786	pIC50	8.96	8.96	71621331	354702259
FGFR2	PRN1371	Inhibitor	Inhibition	Synthetic organic	P21802	ENSG00000066468	3689	Human	9788	pIC50	8.89	8.89	118295624	354702261
FGFR2	infigratinib	Inhibitor	Inhibition	Synthetic organic	P21802	ENSG00000066468	3689	Human	7877	pIC50	8.85	8.85	53235510	223366206
FGFR2	derazantinib	Inhibitor	Inhibition	Synthetic organic	P21802	ENSG00000066468	3689	Human	9785	pIC50	8.74	8.74	46834118	354702258
FGFR2	erdafitinib	Inhibitor	Inhibition	Synthetic organic	P21802	ENSG00000066468	3689	Human	9039	pIC50	8.64	8.64	67462786	315661124
FGFR2	LY2874455	Inhibitor	Inhibition	Synthetic organic	P21802	ENSG00000066468	3689	Human	8104	pIC50	8.59	8.59	46944259	249565784
FGFR2	tasurgratinib	Inhibitor	Inhibition	Synthetic organic	P21802	ENSG00000066468	3689	Human	11414	pIC50	8.35	8.35	78323434	440816783
FGFR2	AZD4547	Inhibitor	Inhibition	Synthetic organic	P21802	ENSG00000066468	3689	Human	7707	pIC50	8.3	8.3	51039095	223366040
FGFR2	zoligratinib	Inhibitor	Inhibition	Synthetic organic	P21802	ENSG00000066468	3689	Human	9787	pIC50	8.12	8.12	66555680	354702260
FGFR2	alofanib	Allosteric modulator	Inhibition	Synthetic organic	P21802	ENSG00000066468	3689	Human	11622	pIC50	8	8	86280646	442878656
FGFR2	nintedanib	Inhibitor	Inhibition	Synthetic organic	P21802	ENSG00000066468	3689	Human	5936	pIC50	7.43	7.43	135423438	178102559
FGFR2	MK-2461	Inhibitor	Inhibition	Synthetic organic	P21802	ENSG00000066468	3689	Human	7962	pIC50	7.41	7.41	44137946	249565645
FGFR2	pemigatinib	Inhibitor	Inhibition	Synthetic organic	P21802	ENSG00000066468	3689	Human	9767	pIC50	7	7	86705695	354702240
FGFR2	BLU-9931	Inhibitor	Inhibition	Synthetic organic	P21802	ENSG00000066468	3689	Human	8862	pIC50	6.31	6.31	72710839	252827519
FGFR3	futibatinib	Inhibitor	Inhibition	Synthetic organic	P22607	ENSG00000068078	3690	Human	9786	pIC50	9.3	9.3	71621331	354702259
FGFR3	infigratinib	Inhibitor	Inhibition	Synthetic organic	P22607	ENSG00000068078	3690	Human	7877	pIC50	9	9	53235510	223366206
FGFR3	ASP5878	Inhibitor	Inhibition	Synthetic organic	P22607	ENSG00000068078	3690	Human	11934	pIC50	8.68	8.68	71736582	461663489
FGFR3	erdafitinib	Inhibitor	Inhibition	Synthetic organic	P22607	ENSG00000068078	3690	Human	9039	pIC50	8.52	8.52	67462786	315661124
FGFR3	dovitinib	Inhibitor	Inhibition	Synthetic organic	P22607	ENSG00000068078	3690	Human	5962	pIC50	8.05	8.52	9886808	178102585
FGFR3	tinengotinib	Inhibitor	Inhibition	Synthetic organic	P22607	ENSG00000068078	3690	Human	11887	pIC50	8.46	8.46	137279257	461663443
FGFR3	PRN1371	Inhibitor	Inhibition	Synthetic organic	P22607	ENSG00000068078	3690	Human	9788	pIC50	8.39	8.39	118295624	354702261
FGFR3	derazantinib	Inhibitor	Inhibition	Synthetic organic	P22607	ENSG00000068078	3690	Human	9785	pIC50	8.35	8.35	46834118	354702258
FGFR3	AZD4547	Inhibitor	Inhibition	Synthetic organic	P22607	ENSG00000068078	3690	Human	7707	pIC50	8.3	8.3	51039095	223366040
FGFR3	tasurgratinib	Inhibitor	Inhibition	Synthetic organic	P22607	ENSG00000068078	3690	Human	11414	pIC50	8.27	8.27	78323434	440816783
FGFR3	LY2874455	Inhibitor	Inhibition	Synthetic organic	P22607	ENSG00000068078	3690	Human	8104	pIC50	8.19	8.19	46944259	249565784
FGFR3	zoligratinib	Inhibitor	Inhibition	Synthetic organic	P22607	ENSG00000068078	3690	Human	9787	pIC50	7.66	7.66	66555680	354702260
FGFR3	rogaratinib	Inhibitor	Inhibition	Synthetic organic	P22607	ENSG00000068078	3690	Human	9789	pIC50	7.61	7.61	71611869	354702262
FGFR3	MK-2461	Inhibitor	Inhibition	Synthetic organic	P22607	ENSG00000068078	3690	Human	7962	pIC50	7.3	7.3	44137946	249565645
FGFR3	pemigatinib	Inhibitor	Inhibition	Synthetic organic	P22607	ENSG00000068078	3690	Human	9767	pIC50	7	7	86705695	354702240
FGFR3	nintedanib	Inhibitor	Inhibition	Synthetic organic	P22607	ENSG00000068078	3690	Human	5936	pIC50	6.97	6.97	135423438	178102559
FGFR3	compound 1d [PMID: 21493067]	Inhibitor	Inhibition	Synthetic organic	P22607	ENSG00000068078	3690	Human	8123	pIC50	6.94	6.94	53232451	249565803
FGFR3	BLU-9931	Inhibitor	Inhibition	Synthetic organic	P22607	ENSG00000068078	3690	Human	8862	pIC50	6.82	6.82	72710839	252827519
FGFR3	TAK-632	Inhibitor	Inhibition	Synthetic organic	P22607	ENSG00000068078	3690	Human	10387	pIC50	6.55	6.55	46209401	384403666
FLT3	gilteritinib	Inhibitor	Inhibition	Synthetic organic	P36888	ENSG00000122025	3765	Human	8708	pIC50	9.52	9.52	49803313	252827366
FLT3	denfivontinib	Inhibitor	Inhibition	Synthetic organic	P36888	ENSG00000122025	3765	Human	8108	pIC50	9.4	9.4	78357765	249565788
FLT3	AC710	Inhibitor	Inhibition	Synthetic organic	P36888	ENSG00000122025	3765	Human	8095	pKd	9.3	9.3	54760053	249565775
FLT3	linifanib	Inhibitor	Inhibition	Synthetic organic	P36888	ENSG00000122025	3765	Human	5657	pKd	9.2	9.2	11485656	178102285
FLT3	dovitinib	Inhibitor	Inhibition	Synthetic organic	P36888	ENSG00000122025	3765	Human	5962	pKd	9.19	9.19	9886808	178102585
FLT3	G&ouml; 6976	Inhibitor	Inhibition	Synthetic organic	P36888	ENSG00000122025	3765	Human	5973	pIC50	9.15	9.15	3501	178102596
FLT3	TTT-3002	Inhibitor	Inhibition	Synthetic organic	P36888	ENSG00000122025	3765	Human	11134	pIC50	9.14	9.14	92136143	434122194
FLT3	crenolanib	Inhibitor	Inhibition	Synthetic organic	P36888	ENSG00000122025	3765	Human	7882	pKd	9.13	9.13	10366136	223366211
FLT3	AST-487	Inhibitor	Inhibition	Synthetic organic	P36888	ENSG00000122025	3765	Human	5661	pKd	9.1	9.1	11409972	178102289
FLT3	compound 8i [PMID: 22765894]	Inhibitor	Inhibition	Synthetic organic	P36888	ENSG00000122025	3765	Human	9905	pIC50	9.1	9.1	10433653	363894199
FLT3	compound 8h [PMID: 22765894]	Inhibitor	Inhibition	Synthetic organic	P36888	ENSG00000122025	3765	Human	8175	pIC50	9.07	9.07	67161540	249565855
FLT3	RGB-286638	Inhibitor	Inhibition	Synthetic organic	P36888	ENSG00000122025	3765	Human	7744	pIC50	9	9	11285002	223366077
FLT3	dorsomorphin	Inhibitor	Inhibition	Synthetic organic	P36888	ENSG00000122025	3765	Human	4907	pIC50	9	9	11524144	178101606
FLT3	ilorasertib	Inhibitor	Inhibition	Synthetic organic	P36888	ENSG00000122025	3765	Human	9914	pIC50	9	9	46207586	363894208
FLT3	dovitinib	Inhibitor	Inhibition	Synthetic organic	P36888	ENSG00000122025	3765	Human	5962	pIC50	8.52	9	9886808	178102585
FLT3	tuspetinib	Inhibitor	Inhibition	Synthetic organic	P36888	ENSG00000122025	3765	Human	12010	pIC50	8.96	8.96	135390910	464244151
FLT3	quizartinib	Inhibitor	Inhibition	Synthetic organic	P36888	ENSG00000122025	3765	Human	5658	pKd	8.8	8.89	24889392	178102286
FLT3	compound 2c [PMID: 24900538]	Inhibitor	Inhibition	Synthetic organic	P36888	ENSG00000122025	3765	Human	8138	pIC50	8.68	8.68	59627005	249565818
FLT3	compound 6li [Chan <i>et al</i>., 2022]	Inhibitor	Inhibition	Synthetic organic	P36888	ENSG00000122025	3765	Human	12249	pKd	8.6	8.6	139533572
FLT3	tandutinib	Inhibitor	Inhibition	Synthetic organic	P36888	ENSG00000122025	3765	Human	5695	pKd	8.52	8.52	66524380	178102322
FLT3	ENMD-2076	Inhibitor	Inhibition	Synthetic organic	P36888	ENSG00000122025	3765	Human	7885	pIC50	8.52	8.52	16041424	249565576
FLT3	compound 5e [PMID: 28580438]	Inhibitor	Inhibition	Synthetic organic	P36888	ENSG00000122025	3765	Human	9712	pKd	8.44	8.44	131801163	348353671
FLT3	URMC-099	Inhibitor	Inhibition	Synthetic organic	P36888	ENSG00000122025	3765	Human	8106	pIC50	8.4	8.4	54764565	249565786
FLT3	linifanib	Inhibitor	Inhibition	Synthetic organic	P36888	ENSG00000122025	3765	Human	5657	pIC50	8.4	8.4	11485656	178102285
FLT3	compound 18e [PMID: 31670517]	Inhibitor	Inhibition	Synthetic organic	P36888	ENSG00000122025	3765	Human	10549	pIC50	8.4	8.4		404858998
FLT3	quizartinib	Inhibitor	Inhibition	Synthetic organic	P36888	ENSG00000122025	3765	Human	5658	pIC50	8.38	8.38	24889392	178102286
FLT3	mivavotinib	Inhibitor	Inhibition	Synthetic organic	P36888	ENSG00000122025	3765	Human	9600	pIC50	8.34	8.34	53252276	340590230
FLT3	AKN-028	Inhibitor	Inhibition	Synthetic organic	P36888	ENSG00000122025	3765	Human	7969	pIC50	8.22	8.22	44177328	249565652
FLT3	sunitinib	Inhibitor	Inhibition	Synthetic organic	P36888	ENSG00000122025	3765	Human	5713	pIC50	8.19	8.19	5329102	178102339
FLT3	KW-2449	Inhibitor	Inhibition	Synthetic organic	P36888	ENSG00000122025	3765	Human	5691	pIC50	8.18	8.18	11427553	178102318
FLT3	sitravatinib	Inhibitor	Inhibition	Synthetic organic	P36888	ENSG00000122025	3765	Human	9920	pIC50	8.1	8.1	25212148	363894214
FLT3	lestaurtinib	Inhibitor	Inhibition	Synthetic organic	P36888	ENSG00000122025	3765	Human	5672	pKd	8.07	8.07	126565	178102300
FLT3	midostaurin	Inhibitor	Inhibition	Synthetic organic	P36888	ENSG00000122025	3765	Human	5702	pKd	7.96	7.96	9829523	178102329
FLT3	RG-1530	Inhibitor	Inhibition	Synthetic organic	P36888	ENSG00000122025	3765	Human	10361	pKd	7.96	7.96	135398512	384403641
FLT3	compound 7d [PMID: 29672049]	Inhibitor	Inhibition	Synthetic organic	P36888	ENSG00000122025	3765	Human	9937	pIC50	7.89	7.89		363894231
FLT3	KW-2449	Inhibitor	Inhibition	Synthetic organic	P36888	ENSG00000122025	3765	Human	5691	pKd	7.82	7.82	11427553	178102318
FLT3	UNC4203	Inhibitor	Inhibition	Synthetic organic	P36888	ENSG00000122025	3765	Human	10131	pKi	7.79	7.79		381118841
FLT3	MELK-TI	Inhibitor	Inhibition	Synthetic organic	P36888	ENSG00000122025	3765	Human	9366	pIC50	7.74	7.74	73442760	328083468
FLT3	zotiraciclib	Inhibitor	Inhibition	Synthetic organic	P36888	ENSG00000122025	3765	Human	9095	pIC50	7.25	7.72	16739650	315661180
FLT3	tafetinib	Inhibitor	Inhibition	Synthetic organic	P36888	ENSG00000122025	3765	Human	9921	pIC50	7.68	7.68	56935577	363894215
FLT3	MK-2461	Inhibitor	Inhibition	Synthetic organic	P36888	ENSG00000122025	3765	Human	7962	pIC50	7.66	7.66	44137946	249565645
FLT3	pacritinib	Inhibitor	Inhibition	Synthetic organic	P36888	ENSG00000122025	3765	Human	7793	pIC50	7.66	7.66	46216796	223366124
FLT3	JNJ-28312141	Inhibitor	Inhibition	Synthetic organic	P36888	ENSG00000122025	3765	Human	5689	pIC50	7.52	7.52	11676971	178102316
FLT3	merestinib	Inhibitor	Inhibition	Synthetic organic	P36888	ENSG00000122025	3765	Human	9841	pIC50	7.51	7.51	44603533	363894135
FLT3	Flt-3 inhibitor II	Inhibitor	Inhibition	Synthetic organic	P36888	ENSG00000122025	3765	Human	5971	pIC50	7.48	7.48	11601743	178102594
FLT3	sorafenib	Inhibitor	Inhibition	Synthetic organic	P36888	ENSG00000122025	3765	Human	5711	pIC50	7.24	7.48	216239	178102337
FLT3	belizatinib	Inhibitor	Inhibition	Synthetic organic	P36888	ENSG00000122025	3765	Human	10474	pKd	7.38	7.38	57345941	385612233
FLT3	Flt-3 inhibitor	Inhibitor	Inhibition	Synthetic organic	P36888	ENSG00000122025	3765	Human	5970	pIC50	7.38	7.38	1048845	178102593
FLT3	SGI-1776	Inhibitor	Inhibition	Synthetic organic	P36888	ENSG00000122025	3765	Human	8784	pIC50	7.36	7.36	24795070	252827442
FLT3	Flt-3 inhibitor III	Inhibitor	Inhibition	Synthetic organic	P36888	ENSG00000122025	3765	Human	5972	pIC50	7.3	7.3	11772958	178102595
FLT3	ruserontinib	Inhibitor	Inhibition	Synthetic organic	P36888	ENSG00000122025	3765	Human	12089	pIC50	7.26	7.26	54760385	472319211
FLT3	ceritinib	Inhibitor	Inhibition	Synthetic organic	P36888	ENSG00000122025	3765	Human	7397	pIC50	7.22	7.22	57379345	178103969
FLT3	compound 13ac [PMID: 33256400]	Inhibitor	Inhibition	Synthetic organic	P36888	ENSG00000122025	3765	Human	11565	pIC50	7.21	7.21		441604937
FLT3	PF-562271	Inhibitor	Inhibition	Synthetic organic	P36888	ENSG00000122025	3765	Human	9381	pIC50	7.01	7.01	11713159	328083483
FLT3	compound 14k [PMID: 21982499]	Inhibitor	Inhibition	Synthetic organic	P36888	ENSG00000122025	3765	Human	8214	pIC50	6.98	6.98	44222958	249565894
FLT3	BMS-690514	Inhibitor	Inhibition	Synthetic organic	P36888	ENSG00000122025	3765	Human	7879	pIC50	6.96	6.96	11349170	223366208
FLT3	AST-487	Inhibitor	Inhibition	Synthetic organic	P36888	ENSG00000122025	3765	Human	5661	pKi	6.92	6.92	11409972	178102289
FLT3	BAY-985	Inhibitor	Inhibition	Synthetic organic	P36888	ENSG00000122025	3765	Human	10597	pIC50	6.91	6.91		404859044
FLT3	pexidartinib	Inhibitor	Inhibition	Synthetic organic	P36888	ENSG00000122025	3765	Human	8710	pIC50	6.8	6.8	25151352	252827368
FLT3	edicotinib	Inhibitor	Inhibition	Synthetic organic	P36888	ENSG00000122025	3765	Human	8942	pIC50	6.72	6.72	25230468	310264723
FLT3	tandutinib	Inhibitor	Inhibition	Synthetic organic	P36888	ENSG00000122025	3765	Human	5695	pIC50	6.66	6.66	66524380	178102322
FLT3	GTP-14564	Inhibitor	Inhibition	Synthetic organic	P36888	ENSG00000122025	3765	Human	5982	pIC50	6.52	6.52	3385203	178102605
FLT3	onvansertib	Inhibitor	Inhibition	Synthetic organic	P36888	ENSG00000122025	3765	Human	7918	pIC50	6.29	6.29	49792852	249565601
FLT3	AST-487	Inhibitor	Inhibition	Synthetic organic	P36888	ENSG00000122025	3765	Human	5661	pIC50	6.28	6.28	11409972	178102289
FLT3	midostaurin	Inhibitor	Inhibition	Synthetic organic	P36888	ENSG00000122025	3765	Human	5702	pIC50	6.28	6.28	9829523	178102329
FLT3	cediranib	Inhibitor	Inhibition	Synthetic organic	P36888	ENSG00000122025	3765	Human	5664	pIC50	6	6	9933475	178102292
FLT3	compound 1 [Cruz-L&oacute;pez <i>et al</i>., 2019]	Inhibitor	Inhibition	Synthetic organic	P36888	ENSG00000122025	3765	Human	10574	pIC50	4.27	4.27		404859021
IGF1R	NVP-AEW541	Inhibitor	Inhibition	Synthetic organic	P08069	ENSG00000140443	5465	Human	8067	pIC50	9.4	9.4	11476171	249565747
IGF1R	picropodophyllin	Inhibitor	Inhibition	Synthetic organic	P08069	ENSG00000140443	5465	Human	7873	pIC50	9	9	72435	223366202
IGF1R	BMS-754807	Inhibitor	Inhibition	Synthetic organic	P08069	ENSG00000140443	5465	Human	7952	pIC50	8.7	8.7	24785538	249565635
IGF1R	GSK-1838705A	Inhibitor	Inhibition	Synthetic organic	P08069	ENSG00000140443	5465	Human	5683	pIC50	8.7	8.7	25182616	178102310
IGF1R	GSK-1838705A	Inhibitor	Inhibition	Synthetic organic	P08069	ENSG00000140443	5465	Human	5683	pKd	8.15	8.15	25182616	178102310
IGF1R	ceritinib	Inhibitor	Inhibition	Synthetic organic	P08069	ENSG00000140443	5465	Human	7397	pIC50	8.1	8.1	57379345	178103969
IGF1R	AZD3463	Inhibitor	Inhibition	Synthetic organic	P08069	ENSG00000140443	5465	Human	7706	pIC50	8	8	56599293	223366039
IGF1R	brigatinib	Inhibitor	Inhibition	Synthetic organic	P08069	ENSG00000140443	5465	Human	7741	pIC50	7.61	7.61	68165256	223366074
IGF1R	linsitinib	Inhibitor	Inhibition	Synthetic organic	P08069	ENSG00000140443	5465	Human	7423	pIC50	7.46	7.46	11640390	178103995
IGF1R	BMS-536924	Inhibitor	Inhibition	Synthetic organic	P08069	ENSG00000140443	5465	Human	9386	pIC50	7	7	11353973	328083488
IGF1R	NVP-TAE 226	Inhibitor	Inhibition	Synthetic organic	P08069	ENSG00000140443	5465	Human	9382	pIC50	6.85	6.85	9934347	328083484
IGF1R	GSK1511931	Inhibitor	Inhibition	Synthetic organic	P08069	ENSG00000140443	5465	Human	8644	pIC50	6.6	6.6	44581765	252166844
IGF1R	AZD4547	Inhibitor	Inhibition	Synthetic organic	P08069	ENSG00000140443	5465	Human	7707	pIC50	6.24	6.24	51039095	223366040
IGF1R	PQ401	Inhibitor	Inhibition	Synthetic organic	P08069	ENSG00000140443	5465	Human	5048	pIC50	6	6	9549305	178101743
IGF1R	compound 19a [PMID: 30503936]	Inhibitor	Inhibition	Synthetic organic	P08069	ENSG00000140443	5465	Human	10181	pIC50	5.68	5.68		381118891
IGF1R	AG 1024	Inhibitor	Inhibition	Synthetic organic	P08069	ENSG00000140443	5465	Human	5912	pIC50	4.74	4.74	2044	178102535
JAK1	nezulcitinib	Inhibitor	Inhibition	Synthetic organic	P23458	ENSG00000162434	6190	Human	11304	pKi	10.2	10.2	146421275	434321739
JAK1	ruxolitinib	Inhibitor	Inhibition	Synthetic organic	P23458	ENSG00000162434	6190	Human	5688	pIC50	8.22	10.05	25126798	178102315
JAK1	izencitinib	Inhibitor	Inhibition	Synthetic organic	P23458	ENSG00000162434	6190	Human	10458	pKi	10	10	124090478	385612218
JAK1	lorpucitinib	Inhibitor	Inhibition	Synthetic organic	P23458	ENSG00000162434	6190	Human	10631	pIC50	9.4	9.4		404859078
JAK1	deucravacitinib	Allosteric modulator	Inhibition	Synthetic organic	P23458	ENSG00000162434	6190	Human	10432	pIC50	9	9	134821691	385612192
JAK1	ivarmacitinib	Inhibitor	Inhibition	Synthetic organic	P23458	ENSG00000162434	6190	Human	11878	pIC50	8.7	8.7	71622431	461663434
JAK1	delgocitinib	Inhibitor	Inhibition	Synthetic organic	P23458	ENSG00000162434	6190	Human	9619	pKi	8.68	8.68	50914062	340590249
JAK1	PF-06263276	Inhibitor	Inhibition	Synthetic organic	P23458	ENSG00000162434	6190	Human	9432	pIC50	8.66	8.66	71495793	329968373
JAK1	delgocitinib	Inhibitor	Inhibition	Synthetic organic	P23458	ENSG00000162434	6190	Human	9619	pIC50	8.55	8.55	50914062	340590249
JAK1	compound 19a [PMID: 24359159]	Inhibitor	Inhibition	Synthetic organic	P23458	ENSG00000162434	6190	Human	6977	pIC50	8.52	8.52	45275255	178103556
JAK1	AZD1480	Inhibitor	Inhibition	Synthetic organic	P23458	ENSG00000162434	6190	Human	5933	pIC50	8.52	8.52	16659841	178102556
JAK1	AZD4604	Inhibitor	Inhibition	Synthetic organic	P23458	ENSG00000162434	6190	Human	11716	pIC50	8.52	8.52	135240395	458923751
JAK1	upadacitinib	Inhibitor	Inhibition	Synthetic organic	P23458	ENSG00000162434	6190	Human	9246	pIC50	7.37	8.52	58557659	315661321
JAK1	JAK inhibitor 20a	Inhibitor	Inhibition	Synthetic organic	P23458	ENSG00000162434	6190	Human	10147	pIC50	8.47	8.47		381118857
JAK1	peficitinib	Inhibitor	Inhibition	Synthetic organic	P23458	ENSG00000162434	6190	Human	8315	pIC50	8.4	8.4	57928403	252166527
JAK1	baricitinib	Inhibitor	Inhibition	Synthetic organic	P23458	ENSG00000162434	6190	Human	7792	pIC50	8.23	8.4	44205240	223366123
JAK1	itacitinib	Inhibitor	Inhibition	Synthetic organic	P23458	ENSG00000162434	6190	Human	8364	pIC50	8.3	8.3	53380437	252166576
JAK1	LASW1393	Inhibitor	Inhibition	Synthetic organic	P23458	ENSG00000162434	6190	Human	10527	pIC50	8.26	8.26		387065609
JAK1	solcitinib	Inhibitor	Inhibition	Synthetic organic	P23458	ENSG00000162434	6190	Human	9697	pIC50	8.18	8.18	44603362	348353656
JAK1	PF-956980	Inhibitor	Inhibition	Synthetic organic	P23458	ENSG00000162434	6190	Human	11060	pIC50	8.12	8.12	53344620	405560501
JAK1	compound 8l [PMID: 36053746]	Inhibitor	Inhibition	Synthetic organic	P23458	ENSG00000162434	6190	Human	12171	pIC50	8.05	8.05		472319293
JAK1	oclacitinib	Inhibitor	Inhibition	Synthetic organic	P23458	ENSG00000162434	6190	Human	9696	pIC50	8.02	8.02		348353655
JAK1	momelotinib	Inhibitor	Inhibition	Synthetic organic	P23458	ENSG00000162434	6190	Human	7791	pIC50	7.96	7.96	25062766	223366122
JAK1	filgotinib	Inhibitor	Inhibition	Synthetic organic	P23458	ENSG00000162434	6190	Human	7913	pIC50	6.44	7.96	49831257	249565596
JAK1	cerdulatinib	Inhibitor	Inhibition	Synthetic organic	P23458	ENSG00000162434	6190	Human	8957	pIC50	7.92	7.92	44595079	310264738
JAK1	decernotinib	Inhibitor	Inhibition	Synthetic organic	P23458	ENSG00000162434	6190	Human	8309	pIC50	6.95	7.88	59422203	252166521
JAK1	tofacitinib	Inhibitor	Inhibition	Synthetic organic	P23458	ENSG00000162434	6190	Human	5677	pIC50	7.82	7.82	9926791	178102304
JAK1	brepocitinib	Inhibitor	Inhibition	Synthetic organic	P23458	ENSG00000162434	6190	Human	10459	pIC50	7.77	7.77	118878093	385612219
JAK1	SAR-20347	Inhibitor	Inhibition	Synthetic organic	P23458	ENSG00000162434	6190	Human	9803	pIC50	7.23	7.64	71727668	354702275
JAK1	compound 18e [PMID: 31670517]	Inhibitor	Inhibition	Synthetic organic	P23458	ENSG00000162434	6190	Human	10549	pIC50	7.59	7.59		404858998
JAK1	momelotinib	Inhibitor	Inhibition	Synthetic organic	P23458	ENSG00000162434	6190	Human	7791	pIC50	7.57	7.57	25062766	223366122
JAK1	compound 5e [PMID: 28580438]	Inhibitor	Inhibition	Synthetic organic	P23458	ENSG00000162434	6190	Human	9712	pKd	7.55	7.55	131801163	348353671
JAK1	abrocitinib	Inhibitor	Inhibition	Synthetic organic	P23458	ENSG00000162434	6190	Human	9991	pIC50	7.54	7.54		374883878
JAK1	ilginatinib	Inhibitor	Inhibition	Synthetic organic	P23458	ENSG00000162434	6190	Human	7839	pIC50	7.48	7.48	46866319	223366170
JAK1	compound 13ac [PMID: 33256400]	Inhibitor	Inhibition	Synthetic organic	P23458	ENSG00000162434	6190	Human	11565	pIC50	7.38	7.38		441604937
JAK1	zotiraciclib	Inhibitor	Inhibition	Synthetic organic	P23458	ENSG00000162434	6190	Human	9095	pIC50	7.23	7.23	16739650	315661180
JAK1	golidocitinib	Inhibitor	Inhibition	Synthetic organic	P23458	ENSG00000162434	6190	Human	10744	pIC50	7.15	7.15	126715380	405067336
JAK1	fedratinib	Inhibitor	Inhibition	Synthetic organic	P23458	ENSG00000162434	6190	Human	5716	pIC50	7	7	16722836	178102342
JAK1	JAK inhibitor 17b	Inhibitor	Inhibition	Synthetic organic	P23458	ENSG00000162434	6190	Human	10148	pIC50	6.9	6.9		381118858
JAK1	XL019	Inhibitor	Inhibition	Synthetic organic	P23458	ENSG00000162434	6190	Human	7971	pIC50	6.87	6.87	57990869	249565654
JAK1	NIK inhibitor 12f	Inhibitor	Inhibition	Synthetic organic	P23458	ENSG00000162434	6190	Human	10947	pIC50	6.74	6.74		405560388
JAK1	povorcitinib	Inhibitor	Inhibition	Synthetic organic	P23458	ENSG00000162434	6190	Human	11881	pIC50	6.52	6.52	86280672	461663437
JAK1	BMS-911543	Inhibitor	Inhibition	Synthetic organic	P23458	ENSG00000162434	6190	Human	7954	pIC50	6.45	6.45	50922691	249565637
JAK1	ropsacitinib	Inhibitor	Inhibition	Synthetic organic	P23458	ENSG00000162434	6190	Human	11613	pIC50	6.42	6.42	130339268	442878647
JAK1	pacritinib	Inhibitor	Inhibition	Synthetic organic	P23458	ENSG00000162434	6190	Human	7793	pIC50	5.89	5.89	46216796	223366124
JAK1	ritlecitinib	Inhibitor	Inhibition	Synthetic organic	P23458	ENSG00000162434	6190	Human	9559	pIC50	5.79	5.79	118115473	336446945
JAK1	JAK3 inhibitor 32	Inhibitor	Inhibition	Synthetic organic	P23458	ENSG00000162434	6190	Human	10156	pIC50	5.57	5.57		381118866
JAK1	JAK3 inhibitor 34	Inhibitor	Inhibition	Synthetic organic	P23458	ENSG00000162434	6190	Human	10157	pIC50	5.48	5.48		381118867
JAK1	JAK3 inhibitor II	Inhibitor	Inhibition	Synthetic organic	P23458	ENSG00000162434	6190	Human	5993	pIC50	5	5	3795	178102615
JAK1	JAK3 inhibitor IV	Inhibitor	Inhibition	Synthetic organic	P23458	ENSG00000162434	6190	Human	5994	pIC50	4.4	4.4	3797	178102616
JAK1	deuruxolitinib	Inhibitor	Inhibition	Synthetic organic	P23458	ENSG00000162434	6190	Human	11410	-			72704611	440816779
JAK2	nezulcitinib	Inhibitor	Inhibition	Synthetic organic	O60674	ENSG00000096968	6192	Human	11304	pKi	10.51	10.51	146421275	434321739
JAK2	izencitinib	Inhibitor	Inhibition	Synthetic organic	O60674	ENSG00000096968	6192	Human	10458	pKi	10	10	124090478	385612218
JAK2	ruxolitinib	Inhibitor	Inhibition	Synthetic organic	O60674	ENSG00000096968	6192	Human	5688	pIC50	8.05	9.62	25126798	178102315
JAK2	AZ960	Inhibitor	Inhibition	Synthetic organic	O60674	ENSG00000096968	6192	Human	8476	pKi	9.35	9.35	25099184	252166685
JAK2	compound 18e [PMID: 31670517]	Inhibitor	Inhibition	Synthetic organic	O60674	ENSG00000096968	6192	Human	10549	pIC50	9.15	9.15		404858998
JAK2	ilginatinib	Inhibitor	Inhibition	Synthetic organic	O60674	ENSG00000096968	6192	Human	7839	pIC50	9.14	9.14	46866319	223366170
JAK2	tinengotinib	Inhibitor	Inhibition	Synthetic organic	O60674	ENSG00000096968	6192	Human	11887	pIC50	9.12	9.12	137279257	461663443
JAK2	BMS-911543	Inhibitor	Inhibition	Synthetic organic	O60674	ENSG00000096968	6192	Human	7954	pIC50	9	9	50922691	249565637
JAK2	JAK inhibitor I	Inhibitor	Inhibition	Synthetic organic	O60674	ENSG00000096968	6192	Human	5992	pIC50	9	9	5494425	178102614
JAK2	compound 1d [PMID: 21493067]	Inhibitor	Inhibition	Synthetic organic	O60674	ENSG00000096968	6192	Human	8123	pIC50	9	9	53232451	249565803
JAK2	repotrectinib	Inhibitor	Inhibition	Synthetic organic	O60674	ENSG00000096968	6192	Human	10316	pIC50	8.98	8.98	135565923	381744997
JAK2	AT-9283	Inhibitor	Inhibition	Synthetic organic	O60674	ENSG00000096968	6192	Human	7949	pIC50	8.92	8.92	11696609	249565632
JAK2	momelotinib	Inhibitor	Inhibition	Synthetic organic	O60674	ENSG00000096968	6192	Human	7791	pIC50	8.85	8.85	25062766	223366122
JAK2	LASW1393	Inhibitor	Inhibition	Synthetic organic	O60674	ENSG00000096968	6192	Human	10527	pIC50	8.82	8.82		387065609
JAK2	delgocitinib	Inhibitor	Inhibition	Synthetic organic	O60674	ENSG00000096968	6192	Human	9619	pKi	8.77	8.77	50914062	340590249
JAK2	CEP-33779	Inhibitor	Inhibition	Synthetic organic	O60674	ENSG00000096968	6192	Human	9387	pIC50	8.74	8.74	57336812	328083489
JAK2	XL019	Inhibitor	Inhibition	Synthetic organic	O60674	ENSG00000096968	6192	Human	7971	pIC50	8.66	8.66	57990869	249565654
JAK2	delgocitinib	Inhibitor	Inhibition	Synthetic organic	O60674	ENSG00000096968	6192	Human	9619	pIC50	8.59	8.59	50914062	340590249
JAK2	fedratinib	Inhibitor	Inhibition	Synthetic organic	O60674	ENSG00000096968	6192	Human	5716	pIC50	8.52	8.52	16722836	178102342
JAK2	compound 13ac [PMID: 33256400]	Inhibitor	Inhibition	Synthetic organic	O60674	ENSG00000096968	6192	Human	11565	pIC50	8.52	8.52		441604937
JAK2	compound 19a [PMID: 24359159]	Inhibitor	Inhibition	Synthetic organic	O60674	ENSG00000096968	6192	Human	6977	pIC50	8.52	8.52	45275255	178103556
JAK2	JAK inhibitor 17b	Inhibitor	Inhibition	Synthetic organic	O60674	ENSG00000096968	6192	Human	10148	pIC50	8.45	8.45		381118858
JAK2	gandotinib	Inhibitor	Inhibition	Synthetic organic	O60674	ENSG00000096968	6192	Human	7909	pIC50	8.4	8.4	46213929	249565592
JAK2	ivarmacitinib	Inhibitor	Inhibition	Synthetic organic	O60674	ENSG00000096968	6192	Human	11878	pIC50	8.3	8.3	71622431	461663434
JAK2	peficitinib	Inhibitor	Inhibition	Synthetic organic	O60674	ENSG00000096968	6192	Human	8315	pIC50	8.3	8.3	57928403	252166527
JAK2	baricitinib	Inhibitor	Inhibition	Synthetic organic	O60674	ENSG00000096968	6192	Human	7792	pIC50	8.15	8.24	44205240	223366123
JAK2	cerdulatinib	Inhibitor	Inhibition	Synthetic organic	O60674	ENSG00000096968	6192	Human	8957	pIC50	8.22	8.22	44595079	310264738
JAK2	PF-956980	Inhibitor	Inhibition	Synthetic organic	O60674	ENSG00000096968	6192	Human	11060	pIC50	8.15	8.15	53344620	405560501
JAK2	AZD1480	Inhibitor	Inhibition	Synthetic organic	O60674	ENSG00000096968	6192	Human	5933	pIC50	8.1	8.1	16659841	178102556
JAK2	lorpucitinib	Inhibitor	Inhibition	Synthetic organic	O60674	ENSG00000096968	6192	Human	10631	pIC50	8.07	8.07		404859078
JAK2	compound 8l [PMID: 36053746]	Inhibitor	Inhibition	Synthetic organic	O60674	ENSG00000096968	6192	Human	12171	pIC50	7.82	7.82		472319293
JAK2	oclacitinib	Inhibitor	Inhibition	Synthetic organic	O60674	ENSG00000096968	6192	Human	9696	pIC50	7.76	7.76		348353655
JAK2	momelotinib	Inhibitor	Inhibition	Synthetic organic	O60674	ENSG00000096968	6192	Human	7791	pIC50	7.74	7.74	25062766	223366122
JAK2	zotiraciclib	Inhibitor	Inhibition	Synthetic organic	O60674	ENSG00000096968	6192	Human	9095	pIC50	7.14	7.72	16739650	315661180
JAK2	pacritinib	Inhibitor	Inhibition	Synthetic organic	O60674	ENSG00000096968	6192	Human	7793	pIC50	7.64	7.64	46216796	223366124
JAK2	PF-06263276	Inhibitor	Inhibition	Synthetic organic	O60674	ENSG00000096968	6192	Human	9432	pIC50	7.64	7.64	71495793	329968373
JAK2	decernotinib	Inhibitor	Inhibition	Synthetic organic	O60674	ENSG00000096968	6192	Human	8309	pIC50	6.21	7.62	59422203	252166521
JAK2	RG-1530	Inhibitor	Inhibition	Synthetic organic	O60674	ENSG00000096968	6192	Human	10361	pKd	7.54	7.54	135398512	384403641
JAK2	JAK inhibitor 20a	Inhibitor	Inhibition	Synthetic organic	O60674	ENSG00000096968	6192	Human	10147	pIC50	7.53	7.53		381118857
JAK2	filgotinib	Inhibitor	Inhibition	Synthetic organic	O60674	ENSG00000096968	6192	Human	7913	pIC50	5.62	7.49	49831257	249565596
JAK2	RGB-286638	Inhibitor	Inhibition	Synthetic organic	O60674	ENSG00000096968	6192	Human	7744	pIC50	7.3	7.3	11285002	223366077
JAK2	gusacitinib	Inhibitor	Inhibition	Synthetic organic	O60674	ENSG00000096968	6192	Human	10000	pIC50	7.3	7.3	71269142	374883887
JAK2	solcitinib	Inhibitor	Inhibition	Synthetic organic	O60674	ENSG00000096968	6192	Human	9697	pIC50	7.17	7.17	44603362	348353656
JAK2	ropsacitinib	Inhibitor	Inhibition	Synthetic organic	O60674	ENSG00000096968	6192	Human	11613	pIC50	7.13	7.13	130339268	442878647
JAK2	tofacitinib	Inhibitor	Inhibition	Synthetic organic	O60674	ENSG00000096968	6192	Human	5677	pIC50	7.11	7.11	9926791	178102304
JAK2	brepocitinib	Inhibitor	Inhibition	Synthetic organic	O60674	ENSG00000096968	6192	Human	10459	pIC50	7.11	7.11	118878093	385612219
JAK2	itacitinib	Inhibitor	Inhibition	Synthetic organic	O60674	ENSG00000096968	6192	Human	8364	pIC50	7	7	53380437	252166576
JAK2	JNJ-7706621	Inhibitor	Inhibition	Synthetic organic	O60674	ENSG00000096968	6192	Human	5932	pIC50	6.97	6.97	5330790	178102555
JAK2	upadacitinib	Inhibitor	Inhibition	Synthetic organic	O60674	ENSG00000096968	6192	Human	9246	pIC50	6.92	6.92	58557659	315661321
JAK2	TYK2 inhibitor 14l	Inhibitor	Inhibition	Synthetic organic	O60674	ENSG00000096968	6192	Human	11425	pIC50	6.8	6.8		440816794
JAK2	safimaltib	Inhibitor	Inhibition	Synthetic organic	O60674	ENSG00000096968	6192	Human	11883	pIC50	6	6.52	134609793	461663439
JAK2	BIIB068	Inhibitor	Inhibition	Synthetic organic	O60674	ENSG00000096968	6192	Human	11178	pKd	6.34	6.34	118139356	434122238
JAK2	abrocitinib	Inhibitor	Inhibition	Synthetic organic	O60674	ENSG00000096968	6192	Human	9991	pIC50	6.1	6.1		374883878
JAK2	SAR-20347	Inhibitor	Inhibition	Synthetic organic	O60674	ENSG00000096968	6192	Human	9803	pIC50	6.05	6.05	71727668	354702275
JAK2	itacnosertib	Inhibitor	Inhibition	Synthetic organic	O60674	ENSG00000096968	6192	Human	10632	pIC50	6	6	86290265	404859079
JAK2	AZD4604	Inhibitor	Inhibition	Synthetic organic	O60674	ENSG00000096968	6192	Human	11716	pIC50	5.91	5.91	135240395	458923751
JAK2	JAK3 inhibitor 32	Inhibitor	Inhibition	Synthetic organic	O60674	ENSG00000096968	6192	Human	10156	pIC50	5.52	5.52		381118866
JAK2	HG-10-102-01	Inhibitor	Inhibition	Synthetic organic	O60674	ENSG00000096968	6192	Human	9392	pKi	5.49	5.49	58539301	328083494
JAK2	JAK3 inhibitor 34	Inhibitor	Inhibition	Synthetic organic	O60674	ENSG00000096968	6192	Human	10157	pIC50	5.18	5.18		381118867
JAK2	GSK2646264	Inhibitor	Inhibition	Synthetic organic	O60674	ENSG00000096968	6192	Human	10108	pIC50	5	5		381118818
JAK2	JAK3 inhibitor II	Inhibitor	Inhibition	Synthetic organic	O60674	ENSG00000096968	6192	Human	5993	pIC50	5	5	3795	178102615
JAK2	golidocitinib	Inhibitor	Inhibition	Synthetic organic	O60674	ENSG00000096968	6192	Human	10744	pIC50	4.82	4.82	126715380	405067336
JAK2	deuruxolitinib	Inhibitor	Inhibition	Synthetic organic	O60674	ENSG00000096968	6192	Human	11410	-			72704611	440816779
JAK2	AC430	Inhibitor	Inhibition	Synthetic organic	O60674	ENSG00000096968	6192	Human	9177	-			56833309	315661260
JAK3	nezulcitinib	Inhibitor	Inhibition	Synthetic organic	P52333	ENSG00000105639	6193	Human	11304	pKi	10.2	10.2	146421275	434321739
JAK3	abivertinib	Inhibitor	Inhibition	Synthetic organic	P52333	ENSG00000105639	6193	Human	10044	pIC50	10.05	10.05	72734520	375973232
JAK3	ritlecitinib	Inhibitor	Inhibition	Synthetic organic	P52333	ENSG00000105639	6193	Human	9559	pIC50	9.52	9.52	118115473	336446945
JAK3	izencitinib	Inhibitor	Inhibition	Synthetic organic	P52333	ENSG00000105639	6193	Human	10458	pKi	7	9	124090478	385612218
JAK3	tofacitinib	Inhibitor	Inhibition	Synthetic organic	P52333	ENSG00000105639	6193	Human	5677	pIC50	6.68	9	9926791	178102304
JAK3	AT-9283	Inhibitor	Inhibition	Synthetic organic	P52333	ENSG00000105639	6193	Human	7949	pIC50	8.96	8.96	11696609	249565632
JAK3	decernotinib	Inhibitor	Inhibition	Synthetic organic	P52333	ENSG00000105639	6193	Human	8309	pIC50	7.13	8.92	59422203	252166521
JAK3	JAK inhibitor 17b	Inhibitor	Inhibition	Synthetic organic	P52333	ENSG00000105639	6193	Human	10148	pIC50	8.78	8.78		381118858
JAK3	PF-956980	Inhibitor	Inhibition	Synthetic organic	P52333	ENSG00000105639	6193	Human	11060	pIC50	8.55	8.55	53344620	405560501
JAK3	ruxolitinib	Inhibitor	Inhibition	Synthetic organic	P52333	ENSG00000105639	6193	Human	5688	pIC50	6.31	8.49	25126798	178102315
JAK3	LASW1393	Inhibitor	Inhibition	Synthetic organic	P52333	ENSG00000105639	6193	Human	10527	pIC50	8.46	8.46		387065609
JAK3	JAK inhibitor I	Inhibitor	Inhibition	Synthetic organic	P52333	ENSG00000105639	6193	Human	5992	pIC50	8.3	8.3	5494425	178102614
JAK3	delgocitinib	Inhibitor	Inhibition	Synthetic organic	P52333	ENSG00000105639	6193	Human	9619	pKi	8.26	8.26	50914062	340590249
JAK3	compound 2 [PMID: 15546730]	Inhibitor	Inhibition	Synthetic organic	P52333	ENSG00000105639	6193	Human	8136	pIC50	8.22	8.22	11153014	249565816
JAK3	momelotinib	Inhibitor	Inhibition	Synthetic organic	P52333	ENSG00000105639	6193	Human	7791	pIC50	6.81	8.21	25062766	223366122
JAK3	cerdulatinib	Inhibitor	Inhibition	Synthetic organic	P52333	ENSG00000105639	6193	Human	8957	pIC50	8.1	8.1	44595079	310264738
JAK3	JAK3 inhibitor 32	Inhibitor	Inhibition	Synthetic organic	P52333	ENSG00000105639	6193	Human	10156	pIC50	7.96	7.96		381118866
JAK3	delgocitinib	Inhibitor	Inhibition	Synthetic organic	P52333	ENSG00000105639	6193	Human	9619	pIC50	7.89	7.89	50914062	340590249
JAK3	compound 1d [PMID: 21493067]	Inhibitor	Inhibition	Synthetic organic	P52333	ENSG00000105639	6193	Human	8123	pIC50	7.82	7.82	53232451	249565803
JAK3	lazertinib	Inhibitor	Inhibition	Synthetic organic	P52333	ENSG00000105639	6193	Human	10136	pIC50	7.7	7.7	121269225	381118846
JAK3	PRN694	Inhibitor	Inhibition	Synthetic organic	P52333	ENSG00000105639	6193	Human	9285	pIC50	7.52	7.52	90044055	318164804
JAK3	ibrutinib	Inhibitor	Inhibition	Synthetic organic	P52333	ENSG00000105639	6193	Human	6912	pIC50	7.49	7.49	24821094	178103494
JAK3	ilginatinib	Inhibitor	Inhibition	Synthetic organic	P52333	ENSG00000105639	6193	Human	7839	pIC50	7.41	7.41	46866319	223366170
JAK3	compound 18e [PMID: 31670517]	Inhibitor	Inhibition	Synthetic organic	P52333	ENSG00000105639	6193	Human	10549	pIC50	7.41	7.41		404858998
JAK3	compound 8l [PMID: 36053746]	Inhibitor	Inhibition	Synthetic organic	P52333	ENSG00000105639	6193	Human	12171	pIC50	7.34	7.34		472319293
JAK3	gandotinib	Inhibitor	Inhibition	Synthetic organic	P52333	ENSG00000105639	6193	Human	7909	pIC50	7.32	7.32	46213929	249565592
JAK3	JAK3 inhibitor 34	Inhibitor	Inhibition	Synthetic organic	P52333	ENSG00000105639	6193	Human	10157	pIC50	7.31	7.31		381118867
JAK3	poseltinib	Inhibitor	Inhibition	Synthetic organic	P52333	ENSG00000105639	6193	Human	9862	pIC50	7.3	7.3	56644522	363894156
JAK3	PF-06263276	Inhibitor	Inhibition	Synthetic organic	P52333	ENSG00000105639	6193	Human	9432	pIC50	7.22	7.22	71495793	329968373
JAK3	BMS-911543	Inhibitor	Inhibition	Synthetic organic	P52333	ENSG00000105639	6193	Human	7954	pIC50	7.14	7.14	50922691	249565637
JAK3	JAK3 inhibitor IV	Inhibitor	Inhibition	Synthetic organic	P52333	ENSG00000105639	6193	Human	5994	pIC50	7.1	7.1	3797	178102616
JAK3	lorpucitinib	Inhibitor	Inhibition	Synthetic organic	P52333	ENSG00000105639	6193	Human	10631	pIC50	7.04	7.04		404859078
JAK3	compound 13ac [PMID: 33256400]	Inhibitor	Inhibition	Synthetic organic	P52333	ENSG00000105639	6193	Human	11565	pIC50	7.03	7.03		441604937
JAK3	oclacitinib	Inhibitor	Inhibition	Synthetic organic	P52333	ENSG00000105639	6193	Human	9696	pIC50	7.02	7.02		348353655
JAK3	JAK inhibitor 20a	Inhibitor	Inhibition	Synthetic organic	P52333	ENSG00000105639	6193	Human	10147	pIC50	6.94	6.94		381118857
JAK3	mivavotinib	Inhibitor	Inhibition	Synthetic organic	P52333	ENSG00000105639	6193	Human	9600	pIC50	6.94	6.94	53252276	340590230
JAK3	CEP-33779	Inhibitor	Inhibition	Synthetic organic	P52333	ENSG00000105639	6193	Human	9387	pIC50	6.82	6.82	57336812	328083489
JAK3	XL019	Inhibitor	Inhibition	Synthetic organic	P52333	ENSG00000105639	6193	Human	7971	pIC50	6.67	6.67	57990869	249565654
JAK3	compound 19a [PMID: 24359159]	Inhibitor	Inhibition	Synthetic organic	P52333	ENSG00000105639	6193	Human	6977	pIC50	6.66	6.66	45275255	178103556
JAK3	filgotinib	Inhibitor	Inhibition	Synthetic organic	P52333	ENSG00000105639	6193	Human	7913	pIC50	6.52	6.52	49831257	249565596
JAK3	solcitinib	Inhibitor	Inhibition	Synthetic organic	P52333	ENSG00000105639	6193	Human	9697	pIC50	6.39	6.39	44603362	348353656
JAK3	pacritinib	Inhibitor	Inhibition	Synthetic organic	P52333	ENSG00000105639	6193	Human	7793	pIC50	6.28	6.28	46216796	223366124
JAK3	baricitinib	Inhibitor	Inhibition	Synthetic organic	P52333	ENSG00000105639	6193	Human	7792	pIC50	6.1	6.1	44205240	223366123
JAK3	NIK inhibitor 12f	Inhibitor	Inhibition	Synthetic organic	P52333	ENSG00000105639	6193	Human	10947	pIC50	6.05	6.05		405560388
JAK3	acalabrutinib	Inhibitor	Inhibition	Synthetic organic	P52333	ENSG00000105639	6193	Human	8912	pIC50	6	6	71226662	310264693
JAK3	fedratinib	Inhibitor	Inhibition	Synthetic organic	P52333	ENSG00000105639	6193	Human	5716	pIC50	6	6	16722836	178102342
JAK3	SAR-20347	Inhibitor	Inhibition	Synthetic organic	P52333	ENSG00000105639	6193	Human	9803	pIC50	5.84	5.84	71727668	354702275
JAK3	JAK3 inhibitor II	Inhibitor	Inhibition	Synthetic organic	P52333	ENSG00000105639	6193	Human	5993	pIC50	5.74	5.74	3795	178102615
JAK3	upadacitinib	Inhibitor	Inhibition	Synthetic organic	P52333	ENSG00000105639	6193	Human	9246	pIC50	5.64	5.64	58557659	315661321
JAK3	AZD1480	Inhibitor	Inhibition	Synthetic organic	P52333	ENSG00000105639	6193	Human	5933	pIC50	5.44	5.44	16659841	178102556
JAK3	brepocitinib	Inhibitor	Inhibition	Synthetic organic	P52333	ENSG00000105639	6193	Human	10459	pIC50	5.19	5.19	118878093	385612219
JAK3	peficitinib	Inhibitor	Inhibition	Synthetic organic	P52333	ENSG00000105639	6193	Human	8315	pIC50			57928403	252166527
KDR	cabozantinib	Inhibitor	Inhibition	Synthetic organic	P35968	ENSG00000128052	6307	Human	5887	pIC50	10.46	10.46	25102847	178102511
KDR	tivozanib	Inhibitor	Inhibition	Synthetic organic	P35968	ENSG00000128052	6307	Human	6058	pIC50	9.8	9.8	9911830	178102679
KDR	axitinib	Inhibitor	Inhibition	Synthetic organic	P35968	ENSG00000128052	6307	Human	5659	pIC50	9.6	9.6	6450551	178102287
KDR	foretinib	Inhibitor	Inhibition	Synthetic organic	P35968	ENSG00000128052	6307	Human	5679	pIC50	8.17	9.1	42642645	178102306
KDR	cediranib	Inhibitor	Inhibition	Synthetic organic	P35968	ENSG00000128052	6307	Human	5664	pIC50	9	9	9933475	178102292
KDR	VEGF receptor tyrosine kinase inhibitor III	Inhibitor	Inhibition	Synthetic organic	P35968	ENSG00000128052	6307	Human	6057	pIC50	9	9	9549295	178102678
KDR	rivoceranib	Inhibitor	Inhibition	Synthetic organic	P35968	ENSG00000128052	6307	Human	7648	pIC50	9	9	11315474	223365983
KDR	cediranib	Inhibitor	Inhibition	Synthetic organic	P35968	ENSG00000128052	6307	Human	5664	pKd	8.96	8.96	9933475	178102292
KDR	tesevatinib	Inhibitor	Inhibition	Synthetic organic	P35968	ENSG00000128052	6307	Human	7944	pIC50	8.82	8.82	10458325	249565627
KDR	compound 13a [PMID: 23639540]	Inhibitor	Inhibition	Synthetic organic	P35968	ENSG00000128052	6307	Human	8155	pIC50	8.77	8.77	60182393	249565835
KDR	ilorasertib	Inhibitor	Inhibition	Synthetic organic	P35968	ENSG00000128052	6307	Human	9914	pIC50	8.7	8.7	46207586	363894208
KDR	MLKL compound 1	Inhibitor	Inhibition	Synthetic organic	P35968	ENSG00000128052	6307	Human	9513	pIC50	8.7	8.7	5329829	336446900
KDR	SU-14813	Inhibitor	Inhibition	Synthetic organic	P35968	ENSG00000128052	6307	Human	5712	pKd	8.64	8.64	73755145	178102338
KDR	tinengotinib	Inhibitor	Inhibition	Synthetic organic	P35968	ENSG00000128052	6307	Human	11887	pIC50	8.6	8.6	137279257	461663443
KDR	motesanib	Inhibitor	Inhibition	Synthetic organic	P35968	ENSG00000128052	6307	Human	5660	pKd	8.59	8.59	11667893	178102288
KDR	compound 8i [PMID: 22765894]	Inhibitor	Inhibition	Synthetic organic	P35968	ENSG00000128052	6307	Human	9905	pIC50	8.4	8.59	10433653	363894199
KDR	BIBF-1202	Inhibitor	Inhibition	Synthetic organic	P35968	ENSG00000128052	6307	Human	8096	pKd	8.54	8.54	11606145	249565776
KDR	motesanib	Inhibitor	Inhibition	Synthetic organic	P35968	ENSG00000128052	6307	Human	5660	pIC50	8.52	8.52	11667893	178102288
KDR	linifanib	Inhibitor	Inhibition	Synthetic organic	P35968	ENSG00000128052	6307	Human	5657	pIC50	8.4	8.4	11485656	178102285
KDR	CEP-11981	Inhibitor	Inhibition	Synthetic organic	P35968	ENSG00000128052	6307	Human	8189	pIC50	8.4	8.4	11751922	249565869
KDR	lenvatinib	Inhibitor	Inhibition	Synthetic organic	P35968	ENSG00000128052	6307	Human	7426	pIC50	8.4	8.4	9823820	178103998
KDR	lucitanib	Inhibitor	Inhibition	Synthetic organic	P35968	ENSG00000128052	6307	Human	7649	pIC50	8.4	8.4	25031915	223365984
KDR	dorsomorphin	Inhibitor	Inhibition	Synthetic organic	P35968	ENSG00000128052	6307	Human	4907	pIC50	8.4	8.4	11524144	178101606
KDR	compound 8h [PMID: 22765894]	Inhibitor	Inhibition	Synthetic organic	P35968	ENSG00000128052	6307	Human	8175	pIC50	8.38	8.38	67161540	249565855
KDR	sitravatinib	Inhibitor	Inhibition	Synthetic organic	P35968	ENSG00000128052	6307	Human	9920	pIC50	8.3	8.3	25212148	363894214
KDR	tafetinib	Inhibitor	Inhibition	Synthetic organic	P35968	ENSG00000128052	6307	Human	9921	pIC50	8.3	8.3	56935577	363894215
KDR	famitinib	Inhibitor	Inhibition	Synthetic organic	P35968	ENSG00000128052	6307	Human	7886	pIC50	8.3	8.3	16662431	249565577
KDR	axitinib	Inhibitor	Inhibition	Synthetic organic	P35968	ENSG00000128052	6307	Human	5659	pKd	8.23	8.23	6450551	178102287
KDR	toceranib	Inhibitor	Inhibition	Synthetic organic	P35968	ENSG00000128052	6307	Human	11619	pKi	8.22	8.22	5329106	442878653
KDR	ibcasertib	Inhibitor	Inhibition	Synthetic organic	P35968	ENSG00000128052	6307	Human	10475	pIC50	8.15	8.15	49779393	385612234
KDR	LY2874455	Inhibitor	Inhibition	Synthetic organic	P35968	ENSG00000128052	6307	Human	8104	pIC50	8.15	8.15	46944259	249565784
KDR	PLX-4720	Inhibitor	Inhibition	Synthetic organic	P35968	ENSG00000128052	6307	Human	5703	pKi	8.05	8.05	24180719	178102330
KDR	OSI-930	Inhibitor	Inhibition	Synthetic organic	P35968	ENSG00000128052	6307	Human	9383	pIC50	8.05	8.05	9868037	328083485
KDR	altiratinib	Inhibitor	Inhibition	Synthetic organic	P35968	ENSG00000128052	6307	Human	9174	pIC50	8.04	8.04	54576299	315661257
KDR	vandetanib	Inhibitor	Inhibition	Synthetic organic	P35968	ENSG00000128052	6307	Human	5717	pIC50	8	8	3081361	178102343
KDR	glesatinib	Inhibitor	Inhibition	Synthetic organic	P35968	ENSG00000128052	6307	Human	9133	pIC50	8	8	25181472	315661218
KDR	CP-547632	Inhibitor	Inhibition	Synthetic organic	P35968	ENSG00000128052	6307	Human	7881	pIC50	7.96	7.96	9811611	223366210
KDR	PP121	Inhibitor	Inhibition	Synthetic organic	P35968	ENSG00000128052	6307	Human	8013	pIC50	7.92	7.92	24905142	249565693
KDR	Ki-20227	Inhibitor	Inhibition	Synthetic organic	P35968	ENSG00000128052	6307	Human	5690	pIC50	7.92	7.92	9869779	178102317
KDR	pamufetinib	Inhibitor	Inhibition	Synthetic organic	P35968	ENSG00000128052	6307	Human	10460	pKi	7.92	7.92	44247727	385612220
KDR	regorafenib	Inhibitor	Inhibition	Synthetic organic	P35968	ENSG00000128052	6307	Human	5891	pIC50	7.9	7.9	11167602	178102514
KDR	pazopanib	Inhibitor	Inhibition	Synthetic organic	P35968	ENSG00000128052	6307	Human	5698	pKd	7.85	7.85	10113978	178102325
KDR	RG-1530	Inhibitor	Inhibition	Synthetic organic	P35968	ENSG00000128052	6307	Human	10361	pKd	7.82	7.82	135398512	384403641
KDR	VEGF receptor tyrosine kinase inhibitor II	Inhibitor	Inhibition	Synthetic organic	P35968	ENSG00000128052	6307	Human	6056	pKi	7.82	7.82	9797919	178102677
KDR	golvatinib	Inhibitor	Inhibition	Synthetic organic	P35968	ENSG00000128052	6307	Human	7956	pIC50	7.8	7.8	16118392	249565639
KDR	VEGF receptor 2 kinase inhibitor IV	Inhibitor	Inhibition	Synthetic organic	P35968	ENSG00000128052	6307	Human	6055	pIC50	7.72	7.72	5329468	178102676
KDR	SU5402	Inhibitor	Inhibition	Synthetic organic	P35968	ENSG00000128052	6307	Human	11743	pIC50	7.7	7.7	5289418	458923778
KDR	vatalanib	Inhibitor	Inhibition	Synthetic organic	P35968	ENSG00000128052	6307	Human	5705	pIC50	7.68	7.68	151194	178102332
KDR	nintedanib	Inhibitor	Inhibition	Synthetic organic	P35968	ENSG00000128052	6307	Human	5936	pIC50	7.68	7.68	135423438	178102559
KDR	surufatinib	Inhibitor	Inhibition	Synthetic organic	P35968	ENSG00000128052	6307	Human	9769	pIC50	7.68	7.68	52920501	354702242
KDR	sunitinib	Inhibitor	Inhibition	Synthetic organic	P35968	ENSG00000128052	6307	Human	5713	pIC50	7.65	7.65	5329102	178102339
KDR	AZD4547	Inhibitor	Inhibition	Synthetic organic	P35968	ENSG00000128052	6307	Human	7707	pIC50	7.62	7.62	51039095	223366040
KDR	brivanib	Inhibitor	Inhibition	Synthetic organic	P35968	ENSG00000128052	6307	Human	5671	pIC50	7.6	7.6	11234052	178102299
KDR	fruquintinib	Inhibitor	Inhibition	Synthetic organic	P35968	ENSG00000128052	6307	Human	9428	pIC50	7.46	7.6	44480399	328083528
KDR	SU11652	Inhibitor	Inhibition	Synthetic organic	P35968	ENSG00000128052	6307	Human	6043	pIC50	7.57	7.57	5329103	178102665
KDR	henatinib	Inhibitor	Inhibition	Synthetic organic	P35968	ENSG00000128052	6307	Human	9930	pIC50	7.57	7.57	25116064	363894224
KDR	pazopanib	Inhibitor	Inhibition	Synthetic organic	P35968	ENSG00000128052	6307	Human	5698	pIC50	7.52	7.52	10113978	178102325
KDR	pralsetinib	Inhibitor	Inhibition	Synthetic organic	P35968	ENSG00000128052	6307	Human	10033	pIC50	7.46	7.46	129073603	375973221
KDR	ENMD-2076	Inhibitor	Inhibition	Synthetic organic	P35968	ENSG00000128052	6307	Human	7885	pIC50	7.44	7.44	16041424	249565576
KDR	erdafitinib	Inhibitor	Inhibition	Synthetic organic	P35968	ENSG00000128052	6307	Human	9039	pIC50	7.44	7.44	67462786	315661124
KDR	ningetinib	Inhibitor	Inhibition	Synthetic organic	P35968	ENSG00000128052	6307	Human	11624	pIC50	7.43	7.43	60165029	442878658
KDR	MK-2461	Inhibitor	Inhibition	Synthetic organic	P35968	ENSG00000128052	6307	Human	7962	pIC50	7.36	7.36	44137946	249565645
KDR	catequentinib	Inhibitor	Inhibition	Synthetic organic	P35968	ENSG00000128052	6307	Human	9601	pIC50	7.35	7.35	25017411	340590231
KDR	BMS-690514	Inhibitor	Inhibition	Synthetic organic	P35968	ENSG00000128052	6307	Human	7879	pIC50	7.3	7.3	11349170	223366208
KDR	SU-14813	Inhibitor	Inhibition	Synthetic organic	P35968	ENSG00000128052	6307	Human	5712	pIC50	7.3	7.3	73755145	178102338
KDR	sorafenib	Inhibitor	Inhibition	Synthetic organic	P35968	ENSG00000128052	6307	Human	5711	pKd	7.23	7.23	216239	178102337
KDR	vatalanib	Inhibitor	Inhibition	Synthetic organic	P35968	ENSG00000128052	6307	Human	5705	pKd	7.21	7.21	151194	178102332
KDR	VEGF receptor 2 kinase inhibitor II	Inhibitor	Inhibition	Synthetic organic	P35968	ENSG00000128052	6307	Human	6054	pIC50	7.15	7.15	5329155	178102675
Kdr	VEGF receptor 2 kinase inhibitor I	Inhibitor	Inhibition	Synthetic organic	P35918	ENSMUSG00000062960	MGI:96683	Mouse	6053	pIC50	7.15	7.15	6419834	178102674
KDR	AEE788	Inhibitor	Inhibition	Synthetic organic	P35968	ENSG00000128052	6307	Human	7643	pIC50	7.11	7.11	16035342	223365978
KDR	sorafenib	Inhibitor	Inhibition	Synthetic organic	P35968	ENSG00000128052	6307	Human	5711	pIC50	7.05	7.05	216239	178102337
KDR	cenisertib	Inhibitor	Inhibition	Synthetic organic	P35968	ENSG00000128052	6307	Human	9927	pIC50	7.02	7.02	11569967	363894221
KDR	ZM-306416	Inhibitor	Inhibition	Synthetic organic	P35968	ENSG00000128052	6307	Human	8245	pIC50	7	7	5329006	249565925
KDR	telatinib	Inhibitor	Inhibition	Synthetic organic	P35968	ENSG00000128052	6307	Human	10476	pIC50	7	7	9808844	385612235
KDR	mivavotinib	Inhibitor	Inhibition	Synthetic organic	P35968	ENSG00000128052	6307	Human	9600	pIC50	6.87	6.87	53252276	340590230
KDR	AST-487	Inhibitor	Inhibition	Synthetic organic	P35968	ENSG00000128052	6307	Human	5661	pIC50	6.77	6.77	11409972	178102289
KDR	infigratinib	Inhibitor	Inhibition	Synthetic organic	P35968	ENSG00000128052	6307	Human	7877	pIC50	6.74	6.74	53235510	223366206
KDR	semaxanib	Inhibitor	Inhibition	Synthetic organic	P35968	ENSG00000128052	6307	Human	5056	pIC50	6.7	6.7	5329098	178101750
KDR	BX-912	Inhibitor	Inhibition	Synthetic organic	P35968	ENSG00000128052	6307	Human	8007	pIC50	6.39	6.39	11754511	249565687
KDR	pexidartinib	Inhibitor	Inhibition	Synthetic organic	P35968	ENSG00000128052	6307	Human	8710	pIC50	6.36	6.36	25151352	252827368
KDR	orantinib	Inhibitor	Inhibition	Synthetic organic	P35968	ENSG00000128052	6307	Human	7816	pIC50	6.17	6.17	5329099	223366147
Kdr	DMBI	Inhibitor	Inhibition	Synthetic organic	P35918	ENSMUSG00000062960	MGI:96683	Mouse	5958	pIC50	6.1	6.1	5353593	178102581
KDR	compound 19a [PMID: 30503936]	Inhibitor	Inhibition	Synthetic organic	P35968	ENSG00000128052	6307	Human	10181	pIC50	6.07	6.07		381118891
KDR	lazertinib	Inhibitor	Inhibition	Synthetic organic	P35968	ENSG00000128052	6307	Human	10136	pIC50	6	6	121269225	381118846
KDR	BX-795	Inhibitor	Inhibition	Synthetic organic	P35968	ENSG00000128052	6307	Human	8006	pIC50	5.96	5.96	10077147	249565686
KDR	GSK2646264	Inhibitor	Inhibition	Synthetic organic	P35968	ENSG00000128052	6307	Human	10108	pIC50	4.5	4.5		381118818
KDR	dovitinib	Inhibitor	Inhibition	Synthetic organic	P35968	ENSG00000128052	6307	Human	5962	pIC50			9886808	178102585
KDR	compound T.14	Inhibitor	Inhibition	Synthetic organic	P35968	ENSG00000128052	6307	Human	10385	-				384403664
KIT	sunitinib	Inhibitor	Inhibition	Synthetic organic	P10721	ENSG00000157404	6342	Human	5713	pKd	9.43	9.43	5329102	178102339
KIT	AC710	Inhibitor	Inhibition	Synthetic organic	P10721	ENSG00000157404	6342	Human	8095	pKd	9	9	54760053	249565775
KIT	BPR1R024	Inhibitor	Inhibition	Synthetic organic	P10721	ENSG00000157404	6342	Human	11747	pIC50	8.96	8.96	155195529	458923782
KIT	famitinib	Inhibitor	Inhibition	Synthetic organic	P10721	ENSG00000157404	6342	Human	7886	pIC50	8.7	8.7	16662431	249565577
KIT	dovitinib	Inhibitor	Inhibition	Synthetic organic	P10721	ENSG00000157404	6342	Human	5962	pIC50	8.52	8.7	9886808	178102585
KIT	compound 6li [Chan <i>et al</i>., 2022]	Inhibitor	Inhibition	Synthetic organic	P10721	ENSG00000157404	6342	Human	12249	pKd	8.59	8.59	139533572
KIT	cediranib	Inhibitor	Inhibition	Synthetic organic	P10721	ENSG00000157404	6342	Human	5664	pIC50	8.52	8.52	9933475	178102292
KIT	CHMFL-KIT-64	Inhibitor	Inhibition	Synthetic organic	P10721	ENSG00000157404	6342	Human	10420	pIC50	8.4	8.4		385612180
KIT	ibcasertib	Inhibitor	Inhibition	Synthetic organic	P10721	ENSG00000157404	6342	Human	10475	pIC50	8.4	8.4	49779393	385612234
KIT	quizartinib	Inhibitor	Inhibition	Synthetic organic	P10721	ENSG00000157404	6342	Human	5658	pKd	8.32	8.32	24889392	178102286
KIT	compound 7k [PMID: 23521020]	Inhibitor	Inhibition	Synthetic organic	P10721	ENSG00000157404	6342	Human	8164	pIC50	8.31	8.31	71624791	249565844
KIT	JNJ-28312141	Inhibitor	Inhibition	Synthetic organic	P10721	ENSG00000157404	6342	Human	5689	pIC50	8.3	8.3	11676971	178102316
KIT	sitravatinib	Inhibitor	Inhibition	Synthetic organic	P10721	ENSG00000157404	6342	Human	9920	pIC50	8.22	8.22	25212148	363894214
KIT	henatinib	Inhibitor	Inhibition	Synthetic organic	P10721	ENSG00000157404	6342	Human	9930	pIC50	8.1	8.1	25116064	363894224
KIT	masitinib	Inhibitor	Inhibition	Synthetic organic	P10721	ENSG00000157404	6342	Human	5656	pKd	8.09	8.09	10074640	178102284
KIT	SU11652	Inhibitor	Inhibition	Synthetic organic	P10721	ENSG00000157404	6342	Human	6043	pIC50	8	8	5329103	178102665
KIT	KBP-7018	Inhibitor	Inhibition	Synthetic organic	P10721	ENSG00000157404	6342	Human	9691	pIC50	8	8	76284496	348353650
KIT	compound 8h [PMID: 22765894]	Inhibitor	Inhibition	Synthetic organic	P10721	ENSG00000157404	6342	Human	8175	pIC50	7.96	7.96	67161540	249565855
KIT	sunitinib	Inhibitor	Inhibition	Synthetic organic	P10721	ENSG00000157404	6342	Human	5713	pIC50	7.88	7.88	5329102	178102339
KIT	compound 8i [PMID: 22765894]	Inhibitor	Inhibition	Synthetic organic	P10721	ENSG00000157404	6342	Human	9905	pIC50	7.86	7.86	10433653	363894199
KIT	linifanib	Inhibitor	Inhibition	Synthetic organic	P10721	ENSG00000157404	6342	Human	5657	pIC50	7.85	7.85	11485656	178102285
KIT	SU-14813	Inhibitor	Inhibition	Synthetic organic	P10721	ENSG00000157404	6342	Human	5712	pIC50	7.82	7.82	73755145	178102338
KIT	ilorasertib	Inhibitor	Inhibition	Synthetic organic	P10721	ENSG00000157404	6342	Human	9914	pIC50	7.7	7.7	46207586	363894208
KIT	edicotinib	Inhibitor	Inhibition	Synthetic organic	P10721	ENSG00000157404	6342	Human	8942	pIC50	7.7	7.7	25230468	310264723
KIT	OSI-930	Inhibitor	Inhibition	Synthetic organic	P10721	ENSG00000157404	6342	Human	9383	pIC50	6.4	7.6	9868037	328083485
KIT	RG-1530	Inhibitor	Inhibition	Synthetic organic	P10721	ENSG00000157404	6342	Human	10361	pKd	7.59	7.59	135398512	384403641
KIT	pexidartinib	Inhibitor	Inhibition	Synthetic organic	P10721	ENSG00000157404	6342	Human	8710	pIC50	7.57	7.57	25151352	252827368
KIT	bezuclastinib	Inhibitor	Inhibition	Synthetic organic	P10721	ENSG00000157404	6342	Human	11868	pIC50	7.55	7.55	75593308	461663424
KIT	AKN-028	Inhibitor	Inhibition	Synthetic organic	P10721	ENSG00000157404	6342	Human	7969	pIC50	7.54	7.54	44177328	249565652
KIT	CHMFL-KIT-8140	Inhibitor	Inhibition	Synthetic organic	P10721	ENSG00000157404	6342	Human	9301	pIC50	7.48	7.48	122173995	318164820
KIT	compound 19a [PMID: 30503936]	Inhibitor	Inhibition	Synthetic organic	P10721	ENSG00000157404	6342	Human	10181	pIC50	7.19	7.19		381118891
KIT	sorafenib	Inhibitor	Inhibition	Synthetic organic	P10721	ENSG00000157404	6342	Human	5711	pIC50	7.17	7.17	216239	178102337
KIT	avapritinib	Inhibitor	Inhibition	Synthetic organic	P10721	ENSG00000157404	6342	Human	10368	pIC50	7.14	7.14	118023034	384403648
KIT	crenolanib	Inhibitor	Inhibition	Synthetic organic	P10721	ENSG00000157404	6342	Human	7882	pKd	7.11	7.11	10366136	223366211
KIT	vimseltinib	Inhibitor	Inhibition	Synthetic organic	P10721	ENSG00000157404	6342	Human	11190	pIC50	6	7	86267612	434122250
KIT	pazopanib	Inhibitor	Inhibition	Synthetic organic	P10721	ENSG00000157404	6342	Human	5698	pIC50	6.85	6.85	10113978	178102325
KIT	tandutinib	Inhibitor	Inhibition	Synthetic organic	P10721	ENSG00000157404	6342	Human	5695	pIC50	6.77	6.77	66524380	178102322
KIT	masitinib	Inhibitor	Inhibition	Synthetic organic	P10721	ENSG00000157404	6342	Human	5656	pIC50	6.7	6.7	10074640	178102284
KIT	CP-673451	Inhibitor	Inhibition	Synthetic organic	P10721	ENSG00000157404	6342	Human	8069	pIC50	6.6	6.6	10158940	249565749
KIT	GTP-14564	Inhibitor	Inhibition	Synthetic organic	P10721	ENSG00000157404	6342	Human	5982	pIC50	6.52	6.52	3385203	178102605
KIT	semaxanib	Inhibitor	Inhibition	Synthetic organic	P10721	ENSG00000157404	6342	Human	5056	pIC50	6.4	6.4	5329098	178101750
KIT	rivoceranib	Inhibitor	Inhibition	Synthetic organic	P10721	ENSG00000157404	6342	Human	7648	pIC50	6.37	6.37	11315474	223365983
KIT	Ki-20227	Inhibitor	Inhibition	Synthetic organic	P10721	ENSG00000157404	6342	Human	5690	pIC50	6.35	6.35	9869779	178102317
KIT	AST-487	Inhibitor	Inhibition	Synthetic organic	P10721	ENSG00000157404	6342	Human	5661	pIC50	6.3	6.3	11409972	178102289
KIT	lucitanib	Inhibitor	Inhibition	Synthetic organic	P10721	ENSG00000157404	6342	Human	7649	pIC50	6.28	6.28	25031915	223365984
KIT	flumbatinib	Inhibitor	Inhibition	Synthetic organic	P10721	ENSG00000157404	6342	Human	9913	pIC50	6.18	6.18	46848036	363894207
KIT	sotuletinib	Inhibitor	Inhibition	Synthetic organic	P10721	ENSG00000157404	6342	Human	8250	pIC50	5.41	5.41	46184986	249565930
KIT	ripretinib	Inhibitor	Inhibition	Synthetic organic	P10721	ENSG00000157404	6342	Human	9175	-			71584930	315661258
LATS2	compound 35 [PMID: 20684608]	Inhibitor	Inhibition	Synthetic organic	Q9NRM7	ENSG00000150457	6515	Human	8209	-			46864283	249565889
LRRK2	TTT-3002	Inhibitor	Inhibition	Synthetic organic	Q5S007	ENSG00000188906	18618	Human	11134	pIC50	9.15	9.15	92136143	434122194
LRRK2	GNE-0877	Inhibitor	Inhibition	Synthetic organic	Q5S007	ENSG00000188906	18618	Human	9393	pKi	9.15	9.15	69093374	328083495
LRRK2	compound 20 [PMID: 30998356]	Inhibitor	Inhibition	Synthetic organic	Q5S007	ENSG00000188906	18618	Human	10371	pIC50	9	9	138320062	384403651
LRRK2	PF-06447475	Inhibitor	Inhibition	Synthetic organic	Q5S007	ENSG00000188906	18618	Human	8054	pIC50	8.52	8.52	72706840	249565734
LRRK2	HG-10-102-01	Inhibitor	Inhibition	Synthetic organic	Q5S007	ENSG00000188906	18618	Human	9392	pKi	8.52	8.52	58539301	328083494
LRRK2	EB-42486	Inhibitor	Inhibition	Synthetic organic	Q5S007	ENSG00000188906	18618	Human	11566	pIC50	5.97	8.51		441604938
LRRK2	LRRK2-IN-1	Inhibitor	Inhibition	Synthetic organic	Q5S007	ENSG00000188906	18618	Human	9396	pKi	8.22	8.22	46843906	328083498
LRRK2	MLI-2	Inhibitor	Inhibition	Synthetic organic	Q5S007	ENSG00000188906	18618	Human	11663	pIC50	8.19	8.19	78319901	442878689
LRRK2	GNE-7915	Inhibitor	Inhibition	Synthetic organic	Q5S007	ENSG00000188906	18618	Human	8073	pIC50	8.05	8.05	58539171	249565753
LRRK2	URMC-099	Inhibitor	Inhibition	Synthetic organic	Q5S007	ENSG00000188906	18618	Human	8106	pIC50	7.96	7.96	54764565	249565786
LRRK2	PF-06454589	Inhibitor	Inhibition	Synthetic organic	Q5S007	ENSG00000188906	18618	Human	8295	pIC50	7.92	7.92	72706837	252166507
LRRK2	HG-10-102-01	Inhibitor	Inhibition	Synthetic organic	Q5S007	ENSG00000188906	18618	Human	9392	pIC50	7.61	7.91	58539301	328083494
LRRK2	LRRK2-IN-1	Inhibitor	Inhibition	Synthetic organic	Q5S007	ENSG00000188906	18618	Human	9396	pIC50	7.89	7.89	46843906	328083498
LRRK2	GNE-9605	Inhibitor	Inhibition	Synthetic organic	Q5S007	ENSG00000188906	18618	Human	7919	pIC50	7.72	7.72	76328936	249565602
LRRK2	JAK3 inhibitor VI	Inhibitor	Inhibition	Synthetic organic	Q5S007	ENSG00000188906	18618	Human	5995	pIC50	7.66	7.66	9947841	178102617
LRRK2	XMD-12	Inhibitor	Inhibition	Synthetic organic	Q5S007	ENSG00000188906	18618	Human	11665	pIC50	7.52	7.52	54592204	442878691
LRRK2	NIK inhibitor 12f	Inhibitor	Inhibition	Synthetic organic	Q5S007	ENSG00000188906	18618	Human	10947	pIC50	7.02	7.02		405560388
LRRK2	NIK SMI1	Inhibitor	Inhibition	Synthetic organic	Q5S007	ENSG00000188906	18618	Human	9964	pKi	6.61	6.61	117902000	374883851
LRRK2	GSK2646264	Inhibitor	Inhibition	Synthetic organic	Q5S007	ENSG00000188906	18618	Human	10108	pIC50	5.4	5.4		381118818
LRRK2	DCLK1-IN-1	Inhibitor	Inhibition	Synthetic organic	Q5S007	ENSG00000188906	18618	Human	11114	pIC50	5.16	5.16	134457640	434122174
LRRK2	XL01126	Inhibitor	Inhibition	Synthetic organic	Q5S007	ENSG00000188906	18618	Human	12009	-				464244150
LYN	eCF506	Inhibitor	Inhibition	Synthetic organic	P07948	ENSG00000254087	6735	Human	9186	pIC50	9.1	9.1	121231408	315661265
LYN	compound 23 [PMID: 17600705]	Inhibitor	Inhibition	Synthetic organic	P07948	ENSG00000254087	6735	Human	8146	pIC50	9	9	23657507	249565826
LYN	bosutinib	Inhibitor	Inhibition	Synthetic organic	P07948	ENSG00000254087	6735	Human	5710	pIC50	8.1	8.1	5328940	178102336
LYN	bafetinib	Inhibitor	Inhibition	Synthetic organic	P07948	ENSG00000254087	6735	Human	7906	pIC50	7.96	7.96	11387605	249565589
LYN	NG-25	Inhibitor	Inhibition	Synthetic organic	P07948	ENSG00000254087	6735	Human	8074	pIC50	7.89	7.89	53340664	249565754
LYN	ibrutinib	Inhibitor	Inhibition	Synthetic organic	P07948	ENSG00000254087	6735	Human	6912	pIC50	7.7	7.7	24821094	178103494
LYN	pexmetinib	Inhibitor	Inhibition	Synthetic organic	P07948	ENSG00000254087	6735	Human	9917	pIC50	7.6	7.6	24765037	363894211
LYN	SU6656	Inhibitor	Inhibition	Synthetic organic	P07948	ENSG00000254087	6735	Human	6044	pIC50	6.89	6.89	5312137	178102666
LYN	xiliertinib	Inhibitor	Inhibition	Synthetic organic	P07948	ENSG00000254087	6735	Human	9929	pIC50	6.3	6.3	132992142	363894223
LYN	compound 36 [PMID: 21958547]	Inhibitor	Inhibition	Synthetic organic	P07948	ENSG00000254087	6735	Human	9391	pIC50	6.2	6.2	124037381	328083493
LYN	acalabrutinib	Inhibitor	Inhibition	Synthetic organic	P07948	ENSG00000254087	6735	Human	8912	pIC50	6	6	71226662	310264693
LYN	acalabrutinib	Inhibitor	Inhibition	Synthetic organic	P07948	ENSG00000254087	6735	Human	8912	pEC50	6	6	71226662	310264693
MAP2K1	trametinib	Inhibitor	Inhibition	Synthetic organic	Q02750	ENSG00000169032	6840	Human	6495	pIC50	9.04	9.15	11707110	178103109
MAP2K1	cobimetinib	Allosteric modulator	Negative	Synthetic organic	Q02750	ENSG00000169032	6840	Human	7626	pIC50	9.05	9.05	16222096	223365961
MAP2K1	GDC-0623	Inhibitor	Inhibition	Synthetic organic	Q02750	ENSG00000169032	6840	Human	9909	pKi	9	9		363894203
MAP2K1	TAK-733	Allosteric modulator	Inhibition	Synthetic organic	Q02750	ENSG00000169032	6840	Human	9911	pIC50	8.49	8.49	24963252	363894205
MAP2K1	MAP855	Inhibitor	Inhibition	Synthetic organic	Q02750	ENSG00000169032	6840	Human	11940	pIC50	8.3	8.3	90647159	461663495
MAP2K1	CH4987655	Inhibitor	Inhibition	Synthetic organic	Q02750	ENSG00000169032	6840	Human	9910	pIC50	8.28	8.28	11548630	363894204
MAP2K1	E6201	Inhibitor	Inhibition	Synthetic organic	Q02750	ENSG00000169032	6840	Human	7836	pIC50	8.28	8.28	10172827	223366167
MAP2K1	zapnometinib	Inhibitor	Inhibition	Synthetic organic	Q02750	ENSG00000169032	6840	Human	11679	pIC50	8.24	8.24	10112191	442878705
MAP2K1	mirdametinib	Inhibitor	Inhibition	Synthetic organic	Q02750	ENSG00000169032	6840	Human	7935	pIC50	8.15	8.15	9826528	249565618
MAP2K1	binimetinib	Allosteric modulator	Negative	Synthetic organic	Q02750	ENSG00000169032	6840	Human	7921	pIC50	7.92	7.92	10288191	249565604
MAP2K1	MEK inhibitor I	Inhibitor	Inhibition	Synthetic organic	Q02750	ENSG00000169032	6840	Human	6006	pIC50	7.92	7.92	9951490	178102628
MAP2K1	selumetinib	Allosteric modulator	Negative	Synthetic organic	Q02750	ENSG00000169032	6840	Human	5665	pIC50	7.85	7.92	10127622	178102293
MAP2K1	refametinib	Allosteric modulator	Negative	Synthetic organic	Q02750	ENSG00000169032	6840	Human	7942	pIC50	7.72	7.72	44182295	249565625
MAP2K1	compound 3 [PMID: 31804822]	Allosteric modulator	Negative	Synthetic organic	Q02750	ENSG00000169032	6840	Human	10606	pIC50	7	7		404859053
MAP2K1	CI-1040	Allosteric modulator	Negative	Synthetic organic	Q02750	ENSG00000169032	6840	Human	5676	pKd	6.92	6.92	6918454	178102303
MAP2K1	avutometinib	Inhibitor	Inhibition	Synthetic organic	Q02750	ENSG00000169032	6840	Human	11867	pIC50	6.8	6.8	16719221	461663423
MAP2K1	MEK inhibitor II	Inhibitor	Inhibition	Synthetic organic	Q02750	ENSG00000169032	6840	Human	6007	pIC50	6.42	6.42	389898	178102629
MAP2K1	MS432	Inhibitor	Inhibition	Synthetic organic	Q02750	ENSG00000169032	6840	Human	10563	pIC50	5.82	5.82		404859010
MAP2K4	MEK inhibitor I	Inhibitor	Inhibition	Synthetic organic	P45985	ENSG00000065559	6844	Human	6006	pIC50	6	6	9951490	178102628
MAP2K4	compound 11 [PMID: 26431428]	Inhibitor	Inhibition	Synthetic organic	P45985	ENSG00000065559	6844	Human	9989	pIC50	5.3	5.3	91936970	374883876
MAP3K1	E6201	Inhibitor	Inhibition	Synthetic organic	Q13233	ENSG00000095015	6848	Human	7836	pIC50	7.51	7.51	10172827	223366167
MAP3K11	compound 8 [PMID: 24044867]	Inhibitor	Inhibition	Synthetic organic	Q16584	ENSG00000173327	6850	Human	8195	pIC50	8.52	8.52	46236221	249565875
MAP3K11	CEP-1347	Inhibitor	Inhibition	Synthetic organic	Q16584	ENSG00000173327	6850	Human	8173	pIC50	7.64	8.22	9917013	249565853
MAP3K11	URMC-099	Inhibitor	Inhibition	Synthetic organic	Q16584	ENSG00000173327	6850	Human	8106	pIC50	7.85	7.85	54764565	249565786
MAP4K3	RIPK3 inhibitor 18	Inhibitor	Inhibition	Synthetic organic	Q8IVH8	ENSG00000011566	6865	Human	10389	pIC50	7.92	7.92		384403668
MAP4K3	compound 8h [PMID: 22765894]	Inhibitor	Inhibition	Synthetic organic	Q8IVH8	ENSG00000011566	6865	Human	8175	pIC50	7.6	7.6	67161540	249565855
MAPK1	rineterkib	Inhibitor	Inhibition	Synthetic organic	P28482	ENSG00000100030	6871	Human	11200	pIC50	10.58	10.58	118045847	434122260
MAPK1	ulixertinib	Inhibitor	Inhibition	Synthetic organic	P28482	ENSG00000100030	6871	Human	9210	pIC50	9.52	9.52	11719003	315661286
MAPK1	tizaterkib	Inhibitor	Inhibition	Synthetic organic	P28482	ENSG00000100030	6871	Human	11674	pIC50	9.18	9.18	129116690	442878700
MAPK1	SCH772984	Inhibitor	Inhibition	Synthetic organic	P28482	ENSG00000100030	6871	Human	8056	pIC50	8.4	9	24866313	249565736
MAPK1	VTX-11e	Inhibitor	Inhibition	Synthetic organic	P28482	ENSG00000100030	6871	Human	9375	pKi	8.7	8.7	11634725	328083477
MAPK1	ASTX029	Inhibitor	Inhibition	Synthetic organic	P28482	ENSG00000100030	6871	Human	11727	pIC50	8.57	8.57	129053037	458923762
MAPK1	compound 27 [PMID: 29775310]	Inhibitor	Inhibition	Synthetic organic	P28482	ENSG00000100030	6871	Human	9973	pIC50	8.52	8.52	129053491	374883860
MAPK1	ravoxertinib	Inhibitor	Inhibition	Synthetic organic	P28482	ENSG00000100030	6871	Human	9229	pIC50	7.81	8.51	71727581	315661304
MAPK1	MK-8353	Inhibitor	Inhibition	Synthetic organic	P28482	ENSG00000100030	6871	Human	9974	pIC50	8.06	8.06	58282870	374883861
MAPK1	edaxeterkib	Inhibitor	Inhibition	Synthetic organic	P28482	ENSG00000100030	6871	Human	11411	pIC50	7.3	7.3	137101238	440816780
MAPK1	ERK inhibitor II	Inhibitor	Inhibition	Synthetic organic	P28482	ENSG00000100030	6871	Human	5966	pKi	6.85	6.85	11493598	178102589
MAPK1	laduviglusib	Inhibitor	Inhibition	Synthetic organic	P28482	ENSG00000100030	6871	Human	8014	pIC50	5	5	9956119	249565694
MAPK8	JNK inhibitor VIII	Inhibitor	Inhibition	Synthetic organic	P45983	ENSG00000107643	6881	Human	5998	pKi	8.7	8.7	11624601	178102620
MAPK8	JNK-IN-8	Inhibitor	Inhibition	Synthetic organic	P45983	ENSG00000107643	6881	Human	8058	pIC50	8.33	8.33	57340686	249565738
MAPK8	compound 20 [PMID: 30998356]	Inhibitor	Inhibition	Synthetic organic	P45983	ENSG00000107643	6881	Human	10371	pIC50	7.49	7.49	138320062	384403651
MAPK8	SP600125	Inhibitor	Inhibition	Synthetic organic	P45983	ENSG00000107643	6881	Human	5273	pIC50	7.4	7.4	8515	178101956
MAPK8	tanzisertib	Inhibitor	Inhibition	Synthetic organic	P45983	ENSG00000107643	6881	Human	9836	pIC50	7.21	7.21	11597537	363894130
MAPK8	compound 35 [PMID: 23916259]	Inhibitor	Inhibition	Synthetic organic	P45983	ENSG00000107643	6881	Human	8842	pIC50	7.04	7.04	72164440	252827499
MAPK8	JNK inhibitor 9l	Inhibitor	Inhibition	Synthetic organic	P45983	ENSG00000107643	6881	Human	9377	pIC50	7	7	25222038	328083479
MAPK8	GNE-3511	Inhibitor	Inhibition	Synthetic organic	P45983	ENSG00000107643	6881	Human	9355	pIC50	6.89	6.89	72547959	328083457
MAPK8	pamapimod	Inhibitor	Inhibition	Synthetic organic	P45983	ENSG00000107643	6881	Human	9915	pKd	6.72	6.72	16220188	363894209
MAPK8	SU-3327	Inhibitor	Inhibition	Synthetic organic	P45983	ENSG00000107643	6881	Human	10703	pIC50	6.15	6.15	11837140	404859150
MAPK8	compound 11 [PMID: 26431428]	Inhibitor	Inhibition	Synthetic organic	P45983	ENSG00000107643	6881	Human	9989	pIC50	6	6	91936970	374883876
MARK3	compound 17d [PMID: 23099093]	Inhibitor	Inhibition	Synthetic organic	P27448	ENSG00000075413	6897	Human	8196	pIC50	7.92	7.92	44465558	249565876
MARK3	compound 14 [PMID: 34333981]	Inhibitor	Inhibition	Synthetic organic	P27448	ENSG00000075413	6897	Human	11896	pIC50	5.4	5.4	145900918	461663451
MERTK	UNC4203	Inhibitor	Inhibition	Synthetic organic	Q12866	ENSG00000153208	7027	Human	10131	pKi	9.37	9.37		381118841
MERTK	merestinib	Inhibitor	Inhibition	Synthetic organic	Q12866	ENSG00000153208	7027	Human	9841	pKd	9.1	9.1	44603533	363894135
MERTK	denfivontinib	Inhibitor	Inhibition	Synthetic organic	Q12866	ENSG00000153208	7027	Human	8108	pIC50	9	9	78357765	249565788
MERTK	sitravatinib	Inhibitor	Inhibition	Synthetic organic	Q12866	ENSG00000153208	7027	Human	9920	pIC50	8.7	8.7	25212148	363894214
MERTK	gilteritinib	Inhibitor	Inhibition	Synthetic organic	Q12866	ENSG00000153208	7027	Human	8708	pIC50	8.52	8.52	49803313	252827366
MERTK	LDC1267	Inhibitor	Inhibition	Synthetic organic	Q12866	ENSG00000153208	7027	Human	8247	pIC50	8.3	8.3	56847486	249565927
MERTK	zanzalintinib	Inhibitor	Inhibition	Synthetic organic	Q12866	ENSG00000153208	7027	Human	12093	pIC50	8	8	139350422	472319215
MERTK	BMS-777607	Inhibitor	Inhibition	Synthetic organic	Q12866	ENSG00000153208	7027	Human	7953	pIC50	7.85	7.85	24794418	249565636
MERTK	belizatinib	Inhibitor	Inhibition	Synthetic organic	Q12866	ENSG00000153208	7027	Human	10474	pKd	7.74	7.74	57345941	385612233
MERTK	MK-2461	Inhibitor	Inhibition	Synthetic organic	Q12866	ENSG00000153208	7027	Human	7962	pIC50	7.62	7.62	44137946	249565645
MERTK	RIPK1 inhibitor 22b	Inhibitor	Inhibition	Synthetic organic	Q12866	ENSG00000153208	7027	Human	10155	pIC50	7.54	7.54		381118865
MET	capmatinib	Inhibitor	Inhibition	Synthetic organic	P08581	ENSG00000105976	7029	Human	7904	pIC50	9.89	9.89	25145656	249565587
MET	SGX-523	Inhibitor	Inhibition	Synthetic organic	P08581	ENSG00000105976	7029	Human	5709	pKd	9.72	9.72	24779724	178102335
MET	PHA-665752	Inhibitor	Inhibition	Synthetic organic	P08581	ENSG00000105976	7029	Human	5700	pKd	9.57	9.57	10461815	178102327
MET	foretinib	Inhibitor	Inhibition	Synthetic organic	P08581	ENSG00000105976	7029	Human	5679	pIC50	9.3	9.4	42642645	178102306
MET	gumarontinib	Inhibitor	Inhibition	Synthetic organic	P08581	ENSG00000105976	7029	Human	11623	pIC50	9.38	9.38	117797905	442878657
MET	ensartinib	Inhibitor	Inhibition	Synthetic organic	P08581	ENSG00000105976	7029	Human	8959	pIC50	9.13	9.13	56960447	310264740
MET	elzovantinib	Inhibitor	Inhibition	Synthetic organic	P08581	ENSG00000105976	7029	Human	11869	pIC50	9.12	9.12	137455315	461663425
MET	crizotinib	Inhibitor	Inhibition	Synthetic organic	P08581	ENSG00000105976	7029	Human	4903	pIC50	9.1	9.1	11626560	178101602
MET	OMO-1	Inhibitor	Inhibition	Synthetic organic	P08581	ENSG00000105976	7029	Human	10507	pIC50	7.92	9	57654476	387065589
MET	cabozantinib	Inhibitor	Inhibition	Synthetic organic	P08581	ENSG00000105976	7029	Human	5887	pIC50	8.9	8.9	25102847	178102511
MET	foretinib	Inhibitor	Inhibition	Synthetic organic	P08581	ENSG00000105976	7029	Human	5679	pKd	8.85	8.85	42642645	178102306
MET	crizotinib	Inhibitor	Inhibition	Synthetic organic	P08581	ENSG00000105976	7029	Human	4903	pKi	8.7	8.7	11626560	178101602
MET	merestinib	Inhibitor	Inhibition	Synthetic organic	P08581	ENSG00000105976	7029	Human	9841	pKi	8.7	8.7	44603533	363894135
MET	MK-2461	Inhibitor	Inhibition	Synthetic organic	P08581	ENSG00000105976	7029	Human	7962	pIC50	8.6	8.6	44137946	249565645
MET	altiratinib	Inhibitor	Inhibition	Synthetic organic	P08581	ENSG00000105976	7029	Human	9174	pIC50	8.57	8.57	54576299	315661257
MET	dalmelitinib	Inhibitor	Inhibition	Synthetic organic	P08581	ENSG00000105976	7029	Human	12088	pIC50	8.54	8.54	86302574	472319210
MET	D6808	Inhibitor	Inhibition	Synthetic organic	P08581	ENSG00000105976	7029	Human	12248	pIC50	8.54	8.54
MET	tepotinib	Inhibitor	Inhibition	Synthetic organic	P08581	ENSG00000105976	7029	Human	8293	pIC50	8.52	8.52	25171648	252166505
MET	BMS-777607	Inhibitor	Inhibition	Synthetic organic	P08581	ENSG00000105976	7029	Human	7953	pIC50	8.41	8.41	24794418	249565636
MET	SGX-523	Inhibitor	Inhibition	Synthetic organic	P08581	ENSG00000105976	7029	Human	5709	pIC50	8.4	8.4	24779724	178102335
MET	PHA-665752	Inhibitor	Inhibition	Synthetic organic	P08581	ENSG00000105976	7029	Human	5700	pKi	8.4	8.4	10461815	178102327
MET	merestinib	Inhibitor	Inhibition	Synthetic organic	P08581	ENSG00000105976	7029	Human	9841	pIC50	8.33	8.33	44603533	363894135
MET	AMG-337	Inhibitor	Inhibition	Synthetic organic	P08581	ENSG00000105976	7029	Human	8913	pIC50	8.3	8.3	44181686	310264694
MET	savolitinib	Inhibitor	Inhibition	Synthetic organic	P08581	ENSG00000105976	7029	Human	9918	pIC50	8.3	8.3	68289010	363894212
MET	compound 1o [PMID: 24210504]	Inhibitor	Inhibition	Synthetic organic	P08581	ENSG00000105976	7029	Human	8143	pIC50	8.1	8.1	44256277	249565823
MET	SU11274	Inhibitor	Inhibition	Synthetic organic	P08581	ENSG00000105976	7029	Human	5057	pIC50	8	8	9549297	178101751
MET	compound 27 [PMID: 21123062]	Inhibitor	Inhibition	Synthetic organic	P08581	ENSG00000105976	7029	Human	8210	pIC50	8	8	50942314	249565890
MET	zanzalintinib	Inhibitor	Inhibition	Synthetic organic	P08581	ENSG00000105976	7029	Human	12093	pIC50	8	8	139350422	472319215
MET	golvatinib	Inhibitor	Inhibition	Synthetic organic	P08581	ENSG00000105976	7029	Human	7956	pIC50	7.85	7.85	16118392	249565639
MET	compound 19a [PMID: 30503936]	Inhibitor	Inhibition	Synthetic organic	P08581	ENSG00000105976	7029	Human	10181	pIC50	7.82	7.82		381118891
MET	AM7	Inhibitor	Inhibition	Synthetic organic	P08581	ENSG00000105976	7029	Human	8292	pIC50	7.77	7.77	11650194	252166504
MET	ningetinib	Inhibitor	Inhibition	Synthetic organic	P08581	ENSG00000105976	7029	Human	11624	pIC50	7.72	7.72	60165029	442878658
MET	sitravatinib	Inhibitor	Inhibition	Synthetic organic	P08581	ENSG00000105976	7029	Human	9920	pIC50	7.7	7.7	25212148	363894214
MET	compound R-16 [PMID: 21967808]	Inhibitor	Inhibition	Synthetic organic	P08581	ENSG00000105976	7029	Human	8213	pIC50	7.62	7.62	56597775	249565893
MET	glesatinib	Inhibitor	Inhibition	Synthetic organic	P08581	ENSG00000105976	7029	Human	9133	pIC50	7.54	7.54	25181472	315661218
MET	pamufetinib	Inhibitor	Inhibition	Synthetic organic	P08581	ENSG00000105976	7029	Human	10460	pKi	7.41	7.41	44247727	385612220
MET	compound 16 [PMID: 18945615]	Inhibitor	Inhibition	Synthetic organic	P08581	ENSG00000105976	7029	Human	8178	pIC50	7.07	7.07	16119710	249565858
MET	tivantinib	Inhibitor	Inhibition	Synthetic organic	P08581	ENSG00000105976	7029	Human	7948	pKi	6.45	6.45	11494412	249565631
MET	compound 8i [PMID: 22765894]	Inhibitor	Inhibition	Synthetic organic	P08581	ENSG00000105976	7029	Human	9905	pIC50	6.33	6.33	10433653	363894199
MET	RIPK3 inhibitor 18	Inhibitor	Inhibition	Synthetic organic	P08581	ENSG00000105976	7029	Human	10389	pIC50	5.96	5.96		384403668
MET	alectinib	Inhibitor	Inhibition	Synthetic organic	P08581	ENSG00000105976	7029	Human	7739	pIC50	5.3	5.3	49806720	223366072
MET	vebreltinib	Inhibitor	Inhibition	Synthetic organic	P08581	ENSG00000105976	7029	Human	11677	-			72202701	442878703
MTOR	ridaforolimus	Inhibitor	Inhibition	Synthetic organic	P42345	ENSG00000198793	3942	Human	7884	pIC50	9.7	9.7	11520894	223366213
MTOR	PQR620	Inhibitor	Inhibition	Synthetic organic	P42345	ENSG00000198793	3942	Human	10142	pKd	9.57	9.57	121334520	381118852
MTOR	torin 1	Inhibitor	Inhibition	Synthetic organic	P42345	ENSG00000198793	3942	Human	8004	pIC50	9.54	9.54	49836027	249565684
MTOR	AZD8055	Inhibitor	Inhibition	Synthetic organic	P42345	ENSG00000198793	3942	Human	7714	pIC50	9.1	9.1	25262965	223366047
MTOR	sapanisertib	Inhibitor	Inhibition	Synthetic organic	P42345	ENSG00000198793	3942	Human	7933	pIC50	9	9	45375953	249565616
MTOR	sapanisertib	Inhibitor	Inhibition	Synthetic organic	P42345	ENSG00000198793	3942	Human	7933	pKi	8.85	8.85	45375953	249565616
MTOR	gedatolisib	Inhibitor	Inhibition	Synthetic organic	P42345	ENSG00000198793	3942	Human	7940	pIC50	8.8	8.8	44516953	249565623
MTOR	compound 82 [PMID: 21332118]	Inhibitor	Inhibition	Synthetic organic	P42345	ENSG00000198793	3942	Human	8805	pKi	8.7	8.7	50990924	252827463
MTOR	everolimus	Inhibitor	Inhibition	Synthetic organic	P42345	ENSG00000198793	3942	Human	5889	pIC50	8.7	8.7	6442177	178102512
MTOR	vistusertib	Inhibitor	Inhibition	Synthetic organic	P42345	ENSG00000198793	3942	Human	7699	pIC50	8.55	8.55	25262792	223366032
MTOR	torin 2	Inhibitor	Inhibition	Synthetic organic	P42345	ENSG00000198793	3942	Human	8839	pIC50	8.55	8.55	51358113	252827496
MTOR	panulisib	Inhibitor	Inhibition	Synthetic organic	P42345	ENSG00000198793	3942	Human	9916	pIC50	8.36	8.36	56947515	363894210
MTOR	WYE-354	Inhibitor	Inhibition	Synthetic organic	P42345	ENSG00000198793	3942	Human	9361	pIC50	8.3	8.3	44219749	328083463
MTOR	compound 7 [PMID: 31955578]	Inhibitor	Inhibition	Synthetic organic	P42345	ENSG00000198793	3942	Human	10649	pIC50	8.25	8.25		404859096
MTOR	dactolisib	Inhibitor	Inhibition	Synthetic organic	P42345	ENSG00000198793	3942	Human	7950	pIC50	8.22	8.22	11977753	249565633
MTOR	PP-242	Inhibitor	Inhibition	Synthetic organic	P42345	ENSG00000198793	3942	Human	5704	pIC50	8.1	8.1	25243800	178102331
MTOR	CZ415	Inhibitor	Inhibition	Synthetic organic	P42345	ENSG00000198793	3942	Human	9837	pIC50	8.07	8.07		363894131
MTOR	eCF309	Inhibitor	Inhibition	Synthetic organic	P42345	ENSG00000198793	3942	Human	9571	pEC50	8.05	8.05	122163152	336446957
MTOR	XL388	Inhibitor	Inhibition	Synthetic organic	P42345	ENSG00000198793	3942	Human	7973	pIC50	8	8	59604787	249565656
MTOR	PP121	Inhibitor	Inhibition	Synthetic organic	P42345	ENSG00000198793	3942	Human	8013	pIC50	8	8	24905142	249565693
MTOR	onatasertib	Inhibitor	Inhibition	Synthetic organic	P42345	ENSG00000198793	3942	Human	8914	pIC50	8	8	58298316	310264695
MTOR	neolymphostin A	Inhibitor	Inhibition	Synthetic organic	P42345	ENSG00000198793	3942	Human	10151	pKd	8	8	44625563	381118861
MTOR	KU-0063794	Inhibitor	Inhibition	Synthetic organic	P42345	ENSG00000198793	3942	Human	9360	pIC50	8	8	16736978	328083462
MTOR	PQR620	Inhibitor	Inhibition	Synthetic organic	P42345	ENSG00000198793	3942	Human	10142	pKi	7.97	7.97	121334520	381118852
MTOR	bimiralisib	Inhibitor	Inhibition	Synthetic organic	P42345	ENSG00000198793	3942	Human	8383	pKd	7.92	7.92	58507717	252166595
MTOR	compound 12b [PMID: 31465220]	Inhibitor	Inhibition	Synthetic organic	P42345	ENSG00000198793	3942	Human	10489	pKd	7.85	7.85		385612248
MTOR	eCF309	Inhibitor	Inhibition	Synthetic organic	P42345	ENSG00000198793	3942	Human	9571	pIC50	7.82	7.82	122163152	336446957
MTOR	PF-04691502	Inhibitor	Inhibition	Synthetic organic	P42345	ENSG00000198793	3942	Human	7936	pKi	7.8	7.8	25033539	249565619
MTOR	apitolisib	Inhibitor	Inhibition	Synthetic organic	P42345	ENSG00000198793	3942	Human	7888	pKi	7.77	7.77	25254071	249565579
MTOR	compound 15a [PMID: 32069401]	Inhibitor	Inhibition	Synthetic organic	P42345	ENSG00000198793	3942	Human	10702	pIC50	7.68	7.68		404859149
MTOR	PI-103	Inhibitor	Inhibition	Synthetic organic	P42345	ENSG00000198793	3942	Human	5701	pIC50	7.52	7.52	9884685	178102328
MTOR	VS-5584	Inhibitor	Inhibition	Synthetic organic	P42345	ENSG00000198793	3942	Human	8382	pIC50	7.43	7.43	46912230	252166594
MTOR	copanlisib	Inhibitor	Inhibition	Synthetic organic	P42345	ENSG00000198793	3942	Human	7875	pIC50	7.35	7.35	135565596	223366204
MTOR	compound 11j [PMID: 23021994]	Inhibitor	Inhibition	Synthetic organic	P42345	ENSG00000198793	3942	Human	8827	pIC50	7.3	7.3	71458575	252827484
MTOR	paxalisib	Inhibitor	Inhibition	Synthetic organic	P42345	ENSG00000198793	3942	Human	10097	pIC50	7.15	7.15	57384863	381118807
MTOR	samotolisib	Inhibitor	Inhibition	Synthetic organic	P42345	ENSG00000198793	3942	Human	8918	pIC50	6.78	6.78	57519748	310264699
MTOR	omipalisib	Inhibitor	Inhibition	Synthetic organic	P42345	ENSG00000198793	3942	Human	8974	pKi	6.52	6.74	25167777	310264754
MTOR	zandelisib	Inhibitor	Inhibition	Synthetic organic	P42345	ENSG00000198793	3942	Human	10627	pIC50	6.3	6.3	66571003	404859074
MTOR	berzosertib	Inhibitor	Inhibition	Synthetic organic	P42345	ENSG00000198793	3942	Human	8003	pKi	6	6	59472121	249565683
MTOR	izorlisib	Inhibitor	Inhibition	Synthetic organic	P42345	ENSG00000198793	3942	Human	7743	pIC50	5.8	5.8	49784945	223366076
MTOR	temsirolimus	Inhibitor	Inhibition	Synthetic organic	P42345	ENSG00000198793	3942	Human	5892	pIC50	5.8	5.8	6918289	178102515
MTOR	STK16-IN-1	Inhibitor	Inhibition	Synthetic organic	P42345	ENSG00000198793	3942	Human	9692	pIC50	5.25	5.25	58525066	348353651
MTOR	serabelisib	Inhibitor	Inhibition	Synthetic organic	P42345	ENSG00000198793	3942	Human	8969	pIC50	5	5	70798655	310264749
MTOR	RapaLink-1	Inhibitor	Inhibition	Synthetic organic	P42345	ENSG00000198793	3942	Human	9212	-			121231411	315661288
NTRK1	GR-389988	Inhibitor	Inhibition	Synthetic organic	P04629	ENSG00000198400	8031	Human	10257	pIC50	9.52	9.52	118009787	381744939
NTRK1	selitrectinib	Inhibitor	Inhibition	Synthetic organic	P04629	ENSG00000198400	8031	Human	10314	pIC50	9.3	9.3	129103609	381744995
NTRK1	repotrectinib	Inhibitor	Inhibition	Synthetic organic	P04629	ENSG00000198400	8031	Human	10316	pIC50	9.28	9.28	135565923	381744997
NTRK1	taletrectinib	Inhibitor	Inhibition	Synthetic organic	P04629	ENSG00000198400	8031	Human	11198	pIC50	9.21	9.21	72202474	434122258
NTRK1	gilteritinib	Inhibitor	Inhibition	Synthetic organic	P04629	ENSG00000198400	8031	Human	8708	pIC50	8.96	8.96	49803313	252827366
NTRK1	anizatrectinib	Inhibitor	Inhibition	Synthetic organic	P04629	ENSG00000198400	8031	Human	12087	pIC50	8.96	8.96	92135967	472319209
NTRK1	CH7057288	Inhibitor	Inhibition	Synthetic organic	P04629	ENSG00000198400	8031	Human	12237	pIC50	8.92	8.92	131839646
NTRK1	compound 2c [PMID: 24900538]	Inhibitor	Inhibition	Synthetic organic	P04629	ENSG00000198400	8031	Human	8138	pIC50	8.85	8.85	59627005	249565818
NTRK1	compound 1d [PMID: 21493067]	Inhibitor	Inhibition	Synthetic organic	P04629	ENSG00000198400	8031	Human	8123	pIC50	8.52	8.52	53232451	249565803
NTRK1	CEP-11981	Inhibitor	Inhibition	Synthetic organic	P04629	ENSG00000198400	8031	Human	8189	pIC50	8.52	8.52	11751922	249565869
NTRK1	utatrectinib	Inhibitor	Inhibition	Synthetic organic	P04629	ENSG00000198400	8031	Human	10360	pIC50	8.52	8.52	25115967	384403640
NTRK1	sitravatinib	Inhibitor	Inhibition	Synthetic organic	P04629	ENSG00000198400	8031	Human	9920	pIC50	8.3	8.3	25212148	363894214
NTRK1	AZD1332	Inhibitor	Inhibition	Synthetic organic	P04629	ENSG00000198400	8031	Human	7700	pIC50	8.3	8.3	49831044	223366033
NTRK1	larotrectinib	Inhibitor	Inhibition	Synthetic organic	P04629	ENSG00000198400	8031	Human	8909	pIC50	8.01	8.01	46188928	310264690
NTRK1	paltimatrectinib	Inhibitor	Inhibition	Synthetic organic	P04629	ENSG00000198400	8031	Human	11880	pIC50	8	8	155753054	461663436
NTRK1	GNF-5837	Inhibitor	Inhibition	Synthetic organic	P04629	ENSG00000198400	8031	Human	8071	pIC50	7.96	7.96	59397065	249565751
NTRK1	JNJ-28312141	Inhibitor	Inhibition	Synthetic organic	P04629	ENSG00000198400	8031	Human	5689	pIC50	7.82	7.82	11676971	178102316
NTRK1	RIPK1 inhibitor 22b	Inhibitor	Inhibition	Synthetic organic	P04629	ENSG00000198400	8031	Human	10155	pIC50	7.59	7.59		381118865
NTRK1	MK-2461	Inhibitor	Inhibition	Synthetic organic	P04629	ENSG00000198400	8031	Human	7962	pIC50	7.34	7.34	44137946	249565645
NTRK1	milciclib	Inhibitor	Inhibition	Synthetic organic	P04629	ENSG00000198400	8031	Human	7938	pIC50	7.28	7.28	16718576	249565621
NTRK1	DDR1/2 inhibitor 5n	Inhibitor	Inhibition	Synthetic organic	P04629	ENSG00000198400	8031	Human	10105	pKd	7	7	134693894	381118815
NTRK1	GW-2580	Inhibitor	Inhibition	Synthetic organic	P04629	ENSG00000198400	8031	Human	5685	pKd	6.2	6.2	11617559	178102312
NTRK1	D5261	Allosteric modulator	Inhibition	Synthetic organic	P04629	ENSG00000198400	8031	Human	12213	pIC50	5.48	5.54	53187671	472319333
NTRK2	GR-389988	Inhibitor	Inhibition	Synthetic organic	Q16620	ENSG00000148053	8032	Human	10257	pIC50	10	10	118009787	381744939
NTRK2	repotrectinib	Inhibitor	Inhibition	Synthetic organic	Q16620	ENSG00000148053	8032	Human	10316	pIC50	9.52	9.52	135565923	381744997
NTRK2	CH7057288	Inhibitor	Inhibition	Synthetic organic	Q16620	ENSG00000148053	8032	Human	12237	pIC50	8.7	8.7	131839646
NTRK2	taletrectinib	Inhibitor	Inhibition	Synthetic organic	Q16620	ENSG00000148053	8032	Human	11198	pIC50	8.64	8.64	72202474	434122258
NTRK2	selitrectinib	Inhibitor	Inhibition	Synthetic organic	Q16620	ENSG00000148053	8032	Human	10314	pIC50	8.49	8.49	129103609	381744995
NTRK2	compound 8e [PMID: 24432909]	Inhibitor	Inhibition	Synthetic organic	Q16620	ENSG00000148053	8032	Human	8137	pIC50	8.4	8.4	72710568	249565817
NTRK2	AZD1332	Inhibitor	Inhibition	Synthetic organic	Q16620	ENSG00000148053	8032	Human	7700	pIC50	8.3	8.3	49831044	223366033
NTRK2	CEP-11981	Inhibitor	Inhibition	Synthetic organic	Q16620	ENSG00000148053	8032	Human	8189	pIC50	8.3	8.3	11751922	249565869
NTRK2	RIPK1 inhibitor 22b	Inhibitor	Inhibition	Synthetic organic	Q16620	ENSG00000148053	8032	Human	10155	pIC50	8.1	8.1		381118865
NTRK2	GNF-5837	Inhibitor	Inhibition	Synthetic organic	Q16620	ENSG00000148053	8032	Human	8071	pIC50	8.05	8.05	59397065	249565751
NTRK2	DDR1/2 inhibitor 5n	Inhibitor	Inhibition	Synthetic organic	Q16620	ENSG00000148053	8032	Human	10105	pKd	7.96	7.96	134693894	381118815
NTRK2	GW-2580	Inhibitor	Inhibition	Synthetic organic	Q16620	ENSG00000148053	8032	Human	5685	pKd	7.44	7.44	11617559	178102312
NTRK2	MK-2461	Inhibitor	Inhibition	Synthetic organic	Q16620	ENSG00000148053	8032	Human	7962	pIC50	7.21	7.21	44137946	249565645
NTRK3	repotrectinib	Inhibitor	Inhibition	Synthetic organic	Q16288	ENSG00000140538	8033	Human	10316	pIC50	9.68	9.68	135565923	381744997
NTRK3	GR-389988	Inhibitor	Inhibition	Synthetic organic	Q16288	ENSG00000140538	8033	Human	10257	pIC50	9.3	9.3	118009787	381744939
NTRK3	taletrectinib	Inhibitor	Inhibition	Synthetic organic	Q16288	ENSG00000140538	8033	Human	11198	pIC50	9.01	9.01	72202474	434122258
NTRK3	selitrectinib	Inhibitor	Inhibition	Synthetic organic	Q16288	ENSG00000140538	8033	Human	10314	pIC50	8.6	8.6	129103609	381744995
NTRK3	CH7057288	Inhibitor	Inhibition	Synthetic organic	Q16288	ENSG00000140538	8033	Human	12237	pIC50	8.55	8.55	131839646
NTRK3	AZD1332	Inhibitor	Inhibition	Synthetic organic	Q16288	ENSG00000140538	8033	Human	7700	pIC50	8.3	8.3	49831044	223366033
NTRK3	RIPK1 inhibitor 22b	Inhibitor	Inhibition	Synthetic organic	Q16288	ENSG00000140538	8033	Human	10155	pIC50	8.15	8.15		381118865
NTRK3	GNF-5837	Inhibitor	Inhibition	Synthetic organic	Q16288	ENSG00000140538	8033	Human	8071	pIC50	8.15	8.15	59397065	249565751
NTRK3	DDR1/2 inhibitor 5n	Inhibitor	Inhibition	Synthetic organic	Q16288	ENSG00000140538	8033	Human	10105	pKd	8.03	8.03	134693894	381118815
NTRK3	NIK inhibitor 12f	Inhibitor	Inhibition	Synthetic organic	Q16288	ENSG00000140538	8033	Human	10947	pIC50	7.3	7.3		405560388
NTRK3	GW-2580	Inhibitor	Inhibition	Synthetic organic	Q16288	ENSG00000140538	8033	Human	5685	pKd	6.92	6.92	11617559	178102312
NTRK3	pexidartinib	Inhibitor	Inhibition	Synthetic organic	Q16288	ENSG00000140538	8033	Human	8710	pIC50	6.05	6.05	25151352	252827368
PDGFRA	ibcasertib	Inhibitor	Inhibition	Synthetic organic	P16234	ENSG00000134853	8803	Human	10475	pIC50	9	9	49779393	385612234
PDGFRA	compound 8h [PMID: 21561767]	Inhibitor	Inhibition	Synthetic organic	P16234	ENSG00000134853	8803	Human	8170	pIC50	8.89	8.89	46864270	249565850
PDGFRA	AC710	Inhibitor	Inhibition	Synthetic organic	P16234	ENSG00000134853	8803	Human	8095	pKd	8.89	8.89	54760053	249565775
PDGFRA	compound 8i [PMID: 22765894]	Inhibitor	Inhibition	Synthetic organic	P16234	ENSG00000134853	8803	Human	9905	pIC50	8.7	8.7	10433653	363894199
PDGFRA	PP121	Inhibitor	Inhibition	Synthetic organic	P16234	ENSG00000134853	8803	Human	8013	pIC50	8.7	8.7	24905142	249565693
PDGFRA	crenolanib	Inhibitor	Inhibition	Synthetic organic	P16234	ENSG00000134853	8803	Human	7882	pKd	8.68	8.68	10366136	223366211
PDGFRA	compound 8h [PMID: 22765894]	Inhibitor	Inhibition	Synthetic organic	P16234	ENSG00000134853	8803	Human	8175	pIC50	8.52	8.52	67161540	249565855
PDGFRA	toceranib	Inhibitor	Inhibition	Synthetic organic	P16234	ENSG00000134853	8803	Human	11619	pKi	8.3	8.3	5329106	442878653
PDGFRA	CP-673451	Inhibitor	Inhibition	Synthetic organic	P16234	ENSG00000134853	8803	Human	8069	pIC50	8	8	10158940	249565749
PDGFRA	quizartinib	Inhibitor	Inhibition	Synthetic organic	P16234	ENSG00000134853	8803	Human	5658	pKd	7.96	7.96	24889392	178102286
PDGFRA	ilorasertib	Inhibitor	Inhibition	Synthetic organic	P16234	ENSG00000134853	8803	Human	9914	pIC50	7.96	7.96	46207586	363894208
PDGFRA	lucitanib	Inhibitor	Inhibition	Synthetic organic	P16234	ENSG00000134853	8803	Human	7649	pIC50	7.89	7.89	25031915	223365984
PDGFRA	CHMFL-KIT-64	Inhibitor	Inhibition	Synthetic organic	P16234	ENSG00000134853	8803	Human	10420	pIC50	7.6	7.6		385612180
PDGFRA	sitravatinib	Inhibitor	Inhibition	Synthetic organic	P16234	ENSG00000134853	8803	Human	9920	pIC50	7.52	7.52	25212148	363894214
PDGFRA	cediranib	Inhibitor	Inhibition	Synthetic organic	P16234	ENSG00000134853	8803	Human	5664	pIC50	7.44	7.44	9933475	178102292
PDGFRA	BPR1R024	Inhibitor	Inhibition	Synthetic organic	P16234	ENSG00000134853	8803	Human	11747	pIC50	7.28	7.28	155195529	458923782
PDGFRA	ENMD-2076	Inhibitor	Inhibition	Synthetic organic	P16234	ENSG00000134853	8803	Human	7885	pIC50	7.25	7.25	16041424	249565576
PDGFRA	nintedanib	Inhibitor	Inhibition	Synthetic organic	P16234	ENSG00000134853	8803	Human	5936	pIC50	7.23	7.23	135423438	178102559
PDGFRA	dovitinib	Inhibitor	Inhibition	Synthetic organic	P16234	ENSG00000134853	8803	Human	5962	pIC50	6.68	6.68	9886808	178102585
PDGFRA	masitinib	Inhibitor	Inhibition	Synthetic organic	P16234	ENSG00000134853	8803	Human	5656	pIC50	6.27	6.27	10074640	178102284
PDGFRA	vimseltinib	Inhibitor	Inhibition	Synthetic organic	P16234	ENSG00000134853	8803	Human	11190	pIC50	6	6	86267612	434122250
Pdgfra	PDGF receptor tyrosine kinase inhibitor II	Inhibitor	Inhibition	Synthetic organic	P26618	ENSMUSG00000029231	MGI:97530	Mouse	6018	pIC50	5.96	5.96	5330548	178102640
PDGFRA	seralutinib	Inhibitor	Inhibition	Synthetic organic	P16234	ENSG00000134853	8803	Human	10618	-			91663352	404859065
PIK3CA	inavolisib	Inhibitor	Inhibition	Synthetic organic	P42336	ENSG00000121879	8975	Human	9636	pKi	10.47	10.47	124173720	340590266
PIK3CA	taselisib	Inhibitor	Inhibition	Synthetic organic	P42336	ENSG00000121879	8975	Human	7794	pKi	9.54	10.05	51001932	223366125
PIK3CA	compound 15a [PMID: 32069401]	Inhibitor	Inhibition	Synthetic organic	P42336	ENSG00000121879	8975	Human	10702	pIC50	9.7	9.7		404859149
PIK3CA	vulolisib	Inhibitor	Inhibition	Synthetic organic	P42336	ENSG00000121879	8975	Human	12075	pIC50	9.7	9.7	146267141	472319197
PIK3CA	PIK-75	Inhibitor	Inhibition	Synthetic organic	P42336	ENSG00000121879	8975	Human	8012	pIC50	8.24	9.52	10275789	249565692
PIK3CA	gedatolisib	Inhibitor	Inhibition	Synthetic organic	P42336	ENSG00000121879	8975	Human	7940	pIC50	9.4	9.4	44516953	249565623
PIK3CA	copanlisib	Inhibitor	Inhibition	Synthetic organic	P42336	ENSG00000121879	8975	Human	7875	pIC50	9.3	9.3	135565596	223366204
PIK3CA	PF-04691502	Inhibitor	Inhibition	Synthetic organic	P42336	ENSG00000121879	8975	Human	7936	pKi	9.24	9.24	25033539	249565619
PIK3CA	HS-173	Inhibitor	Inhibition	Synthetic organic	P42336	ENSG00000121879	8975	Human	8243	pIC50	9.1	9.1	52936849	249565923
PIK3CA	compound 5d [PMID: 31335136]	Inhibitor	Inhibition	Synthetic organic	P42336	ENSG00000121879	8975	Human	10441	pIC50	9.06	9.06	135197617	385612201
PIK3CA	neolymphostin A	Inhibitor	Inhibition	Synthetic organic	P42336	ENSG00000121879	8975	Human	10151	pKd	9.06	9.06	44625563	381118861
PIK3CA	gilmelisib	Inhibitor	Inhibition	Synthetic organic	P42336	ENSG00000121879	8975	Human	11876	pIC50	9	9	118612873	461663432
PIK3CA	compound 82 [PMID: 21332118]	Inhibitor	Inhibition	Synthetic organic	P42336	ENSG00000121879	8975	Human	8805	pKi	8.92	8.92	50990924	252827463
PIK3CA	bimiralisib	Inhibitor	Inhibition	Synthetic organic	P42336	ENSG00000121879	8975	Human	8383	pKd	8.82	8.82	58507717	252166595
PIK3CA	PI-103	Inhibitor	Inhibition	Synthetic organic	P42336	ENSG00000121879	8975	Human	5701	pIC50	8.7	8.7	9884685	178102328
PIK3CA	paxalisib	Inhibitor	Inhibition	Synthetic organic	P42336	ENSG00000121879	8975	Human	10097	pIC50	8.7	8.7	57384863	381118807
PIK3CA	GSK1059615	Inhibitor	Inhibition	Synthetic organic	P42336	ENSG00000121879	8975	Human	9826	pIC50	8.7	8.7	23582824	354702297
PIK3CA	panulisib	Inhibitor	Inhibition	Synthetic organic	P42336	ENSG00000121879	8975	Human	9916	pIC50	8.66	8.66	56947515	363894210
PIK3CA	pictilisib	Inhibitor	Inhibition	Synthetic organic	P42336	ENSG00000121879	8975	Human	5682	pKi	8.59	8.59	17755052	178102309
PIK3CA	pictilisib	Inhibitor	Inhibition	Synthetic organic	P42336	ENSG00000121879	8975	Human	5682	pIC50	8.52	8.52	17755052	178102309
PIK3CA	BGT-226	Inhibitor	Inhibition	Synthetic organic	P42336	ENSG00000121879	8975	Human	7951	pIC50	8.4	8.4	11978790	249565634
PIK3CA	KU-0060648	Inhibitor	Inhibition	Synthetic organic	P42336	ENSG00000121879	8975	Human	8011	pIC50	8.4	8.4	11964036	249565691
PIK3CA	dactolisib	Inhibitor	Inhibition	Synthetic organic	P42336	ENSG00000121879	8975	Human	7950	pIC50	8.4	8.4	11977753	249565633
PIK3CA	compound 27 [PMID: 35834807]	Inhibitor	Inhibition	Synthetic organic	P42336	ENSG00000121879	8975	Human	12062	pIC50	8.36	8.36		472319184
PIK3CA	apitolisib	Inhibitor	Inhibition	Synthetic organic	P42336	ENSG00000121879	8975	Human	7888	pIC50	8.32	8.32	25254071	249565579
PIK3CA	alpelisib	Inhibitor	Inhibition	Synthetic organic	P42336	ENSG00000121879	8975	Human	7955	pIC50	8.3	8.3	56649450	249565638
PIK3CA	AZD8835	Inhibitor	Inhibition	Synthetic organic	P42336	ENSG00000121879	8975	Human	8915	pIC50	8.21	8.21	76685059	310264696
PIK3CA	samotolisib	Inhibitor	Inhibition	Synthetic organic	P42336	ENSG00000121879	8975	Human	8918	pIC50	8.21	8.21	57519748	310264699
PIK3CA	NVP-CLR457	Inhibitor	Inhibition	Synthetic organic	P42336	ENSG00000121879	8975	Human	12119	pIC50	7.92	7.92	71682837	472319241
PIK3CA	izorlisib	Inhibitor	Inhibition	Synthetic organic	P42336	ENSG00000121879	8975	Human	7743	pIC50	7.85	7.85	49784945	223366076
PIK3CA	VS-5584	Inhibitor	Inhibition	Synthetic organic	P42336	ENSG00000121879	8975	Human	8382	pIC50	7.8	7.8	46912230	252166594
PIK3CA	ZSTK474	Inhibitor	Inhibition	Synthetic organic	P42336	ENSG00000121879	8975	Human	7965	pIC50	7.8	7.8	11647372	249565648
PIK3CA	eganelisib	Inhibitor	Inhibition	Synthetic organic	P42336	ENSG00000121879	8975	Human	9563	pKd	7.77	7.77	91933883	336446949
PIK3CA	omipalisib	Inhibitor	Inhibition	Synthetic organic	P42336	ENSG00000121879	8975	Human	8974	pKi	7.72	7.72	25167777	310264754
PIK3CA	fimepinostat	Inhibitor	Inhibition	Synthetic organic	P42336	ENSG00000121879	8975	Human	8952	pIC50	7.72	7.72	54575456	310264733
PIK3CA	buparlisib	Inhibitor	Inhibition	Synthetic organic	P42336	ENSG00000121879	8975	Human	7878	pIC50	7.52	7.52	16654980	223366207
PIK3CA	AZD8186	Inhibitor	Inhibition	Synthetic organic	P42336	ENSG00000121879	8975	Human	8527	pIC50	7.46	7.46	52913813	252166729
PIK3CA	pilaralisib	Inhibitor	Inhibition	Synthetic organic	P42336	ENSG00000121879	8975	Human	7963	pIC50	7.41	7.41	1893730	249565646
PIK3CA	PP121	Inhibitor	Inhibition	Synthetic organic	P42336	ENSG00000121879	8975	Human	8013	pIC50	7.28	7.28	24905142	249565693
PIK3CA	AZD8154	Inhibitor	Inhibition	Synthetic organic	P42336	ENSG00000121879	8975	Human	11204	pIC50	7.26	7.26	141754136	434122264
PIK3CA	PI 3-Kg inhibitor	Inhibitor	Inhibition	Synthetic organic	P42336	ENSG00000121879	8975	Human	6023	pIC50	7.22	7.22	5289247	178102645
PIK3CA	compound 11j [PMID: 23021994]	Inhibitor	Inhibition	Synthetic organic	P42336	ENSG00000121879	8975	Human	8827	pIC50	7.04	7.04	71458575	252827484
PIK3CA	serabelisib	Inhibitor	Inhibition	Synthetic organic	P42336	ENSG00000121879	8975	Human	8969	pIC50	7	7	70798655	310264749
PIK3CA	AZD7648	Inhibitor	Inhibition	Synthetic organic	P42336	ENSG00000121879	8975	Human	10601	pIC50	7	7	135151360	404859048
PIK3CA	compound 22 [PMID: 24754609]	Inhibitor	Inhibition	Synthetic organic	P42336	ENSG00000121879	8975	Human	10234	pKi	6.88	6.88	73659199	381744916
PIK3CA	RV1729	Inhibitor	Inhibition	Synthetic organic	P42336	ENSG00000121879	8975	Human	10162	pIC50	6.71	6.71	52913198	381118872
PIK3CA	LY 294002	Inhibitor	Inhibition	Synthetic organic	P42336	ENSG00000121879	8975	Human	6004	pIC50	6.7	6.7	3973	178102626
PIK3CA	sapanisertib	Inhibitor	Inhibition	Synthetic organic	P42336	ENSG00000121879	8975	Human	7933	pIC50	6.66	6.66	45375953	249565616
PIK3CA	leniolisib	Inhibitor	Inhibition	Synthetic organic	P42336	ENSG00000121879	8975	Human	9424	pIC50	6.58	6.58	57495353	328083524
PIK3CA	compound 2q [PMID: 30986068]	Inhibitor	Inhibition	Synthetic organic	P42336	ENSG00000121879	8975	Human	10365	pIC50	6.57	6.57	118556943	384403645
PIK3CA	dezapelisib	Inhibitor	Inhibition	Synthetic organic	P42336	ENSG00000121879	8975	Human	9728	pIC50	6.3	6.3	58111426	354702204
PIK3CA	zandelisib	Inhibitor	Inhibition	Synthetic organic	P42336	ENSG00000121879	8975	Human	10627	pIC50	6.3	6.3	66571003	404859074
PIK3CA	quinostatin	Inhibitor	Inhibition	Synthetic organic	P42336	ENSG00000121879	8975	Human	8978	pKd	6.22	6.22	6620134	310264758
PIK3CA	idelalisib	Inhibitor	Inhibition	Synthetic organic	P42336	ENSG00000121879	8975	Human	6741	pIC50	6.09	6.09	11625818	178103352
PIK3CA	AZD6482	Inhibitor	Inhibition	Synthetic organic	P42336	ENSG00000121879	8975	Human	8059	pIC50	6.06	6.06	44137675	249565739
PIK3CA	AS-252424	Inhibitor	Inhibition	Synthetic organic	P42336	ENSG00000121879	8975	Human	10578	pIC50	6.03	6.03	11630874	404859025
PIK3CA	eCF309	Inhibitor	Inhibition	Synthetic organic	P42336	ENSG00000121879	8975	Human	9571	pIC50	6.01	6.01	122163152	336446957
PIK3CA	PQR620	Inhibitor	Inhibition	Synthetic organic	P42336	ENSG00000121879	8975	Human	10142	pKd	6	6	121334520	381118852
PIK3CA	puquitinib	Inhibitor	Inhibition	Synthetic organic	P42336	ENSG00000121879	8975	Human	9928	pIC50	6	6	15983184	363894222
PIK3CA	compound 52 [PMID: 28541707]	Inhibitor	Inhibition	Synthetic organic	P42336	ENSG00000121879	8975	Human	10001	pIC50	5.92	5.92	132220479	374883888
PIK3CA	TG-100-115	Inhibitor	Inhibition	Synthetic organic	P42336	ENSG00000121879	8975	Human	5715	pIC50	5.89	5.89	10427712	178102341
PIK3CA	SAR260301	Inhibitor	Inhibition	Synthetic organic	P42336	ENSG00000121879	8975	Human	8793	pIC50	5.81	5.81	49854424	252827451
PIK3CA	compound 41 [PMID: 31855425]	Inhibitor	Inhibition	Synthetic organic	P42336	ENSG00000121879	8975	Human	10598	pIC50	5.8	5.8		404859045
PIK3CA	duvelisib	Inhibitor	Inhibition	Synthetic organic	P42336	ENSG00000121879	8975	Human	7795	pIC50	5.8	5.8	50905713	223366126
PIK3CA	compound 12b [PMID: 31465220]	Inhibitor	Inhibition	Synthetic organic	P42336	ENSG00000121879	8975	Human	10489	pKd	5.8	5.8		385612248
PIK3CA	compound 7 [PMID: 31955578]	Inhibitor	Inhibition	Synthetic organic	P42336	ENSG00000121879	8975	Human	10649	pIC50	5.66	5.66		404859096
PIK3CA	seletalisib	Inhibitor	Inhibition	Synthetic organic	P42336	ENSG00000121879	8975	Human	9800	pIC50	5.44	5.44	56928390	354702272
PIK3CA	AZ2	Inhibitor	Inhibition	Synthetic organic	P42336	ENSG00000121879	8975	Human	10233	pIC50	5.4	5.4	134163708	381744915
PIK3CA	PQR620	Inhibitor	Inhibition	Synthetic organic	P42336	ENSG00000121879	8975	Human	10142	pKi	5.38	5.38	121334520	381118852
PIK3CA	PI 3-Kg inhibitor II	Inhibitor	Inhibition	Synthetic organic	P42336	ENSG00000121879	8975	Human	6024	pIC50	5.35	5.35	5287855	178102646
PIK3CA	nemiralisib	Inhibitor	Inhibition	Synthetic organic	P42336	ENSG00000121879	8975	Human	9425	pIC50	5.3	5.3	49784002	328083525
PIK3CA	acalisib	Inhibitor	Inhibition	Synthetic organic	P42336	ENSG00000121879	8975	Human	10096	pIC50	5.26	5.26	11618268	381118806
PIK3CA	AZD3458	Inhibitor	Inhibition	Synthetic organic	P42336	ENSG00000121879	8975	Human	9997	pIC50	5.1	5.1		374883884
PIK3CA	PIK-108	Allosteric modulator	Negative	Synthetic organic	P42336	ENSG00000121879	8975	Human	8968	pIC50	5	5	54751698	310264748
PIK3CA	tenalisib	Inhibitor	Inhibition	Synthetic organic	P42336	ENSG00000121879	8975	Human	9907	pIC50	5	5	86291103	363894201
PIK3CA	RV6153	Inhibitor	Inhibition	Synthetic organic	P42336	ENSG00000121879	8975	Human	10163	pIC50	4.86	4.86	86268622	381118873
PIK3CA	quinostatin	Inhibitor	Inhibition	Synthetic organic	P42336	ENSG00000121879	8975	Human	8978	pIC50	4.82	4.82	6620134	310264758
PIK3CA	AMG319	Inhibitor	Inhibition	Synthetic organic	P42336	ENSG00000121879	8975	Human	8917	pIC50	4.48	4.48	68947304	310264698
PIK3CB	KU-0060648	Inhibitor	Inhibition	Synthetic organic	P42338	ENSG00000051382	8976	Human	8011	pIC50	9.3	9.3	11964036	249565691
PIK3CB	compound 15a [PMID: 32069401]	Inhibitor	Inhibition	Synthetic organic	P42338	ENSG00000051382	8976	Human	10702	pIC50	9.24	9.24		404859149
PIK3CB	compound 5d [PMID: 31335136]	Inhibitor	Inhibition	Synthetic organic	P42338	ENSG00000051382	8976	Human	10441	pIC50	9.15	9.15	135197617	385612201
PIK3CB	compound 82 [PMID: 21332118]	Inhibitor	Inhibition	Synthetic organic	P42338	ENSG00000051382	8976	Human	8805	pKi	8.7	8.7	50990924	252827463
PIK3CB	PI-103	Inhibitor	Inhibition	Synthetic organic	P42338	ENSG00000051382	8976	Human	5701	pIC50	8.52	8.52	9884685	178102328
PIK3CB	copanlisib	Inhibitor	Inhibition	Synthetic organic	P42338	ENSG00000051382	8976	Human	7875	pIC50	8.43	8.43	135565596	223366204
PIK3CB	AZD8186	Inhibitor	Inhibition	Synthetic organic	P42338	ENSG00000051382	8976	Human	8527	pIC50	8.4	8.4	52913813	252166729
PIK3CB	TGX-221	Inhibitor	Inhibition	Synthetic organic	P42338	ENSG00000051382	8976	Human	8244	pIC50	8.3	8.3	9907093	249565924
PIK3CB	neolymphostin A	Inhibitor	Inhibition	Synthetic organic	P42338	ENSG00000051382	8976	Human	10151	pKd	8.24	8.24	44625563	381118861
PIK3CB	NVP-CLR457	Inhibitor	Inhibition	Synthetic organic	P42338	ENSG00000051382	8976	Human	12119	pIC50	8.08	8.08	71682837	472319241
PIK3CB	taselisib	Inhibitor	Inhibition	Synthetic organic	P42338	ENSG00000051382	8976	Human	7794	pKi	7.28	8.04	51001932	223366125
PIK3CB	AZD6482	Inhibitor	Inhibition	Synthetic organic	P42338	ENSG00000051382	8976	Human	8059	pIC50	8	8	44137675	249565739
PIK3CB	bimiralisib	Inhibitor	Inhibition	Synthetic organic	P42338	ENSG00000051382	8976	Human	8383	pKd	7.96	7.96	58507717	252166595
PIK3CB	ZSTK474	Inhibitor	Inhibition	Synthetic organic	P42338	ENSG00000051382	8976	Human	7965	pIC50	7.36	7.77	11647372	249565648
PIK3CB	SAR260301	Inhibitor	Inhibition	Synthetic organic	P42338	ENSG00000051382	8976	Human	8793	pIC50	7.64	7.64	49854424	252827451
PIK3CB	apitolisib	Inhibitor	Inhibition	Synthetic organic	P42338	ENSG00000051382	8976	Human	7888	pIC50	7.57	7.57	25254071	249565579
PIK3CB	PIK-108	Allosteric modulator	Negative	Synthetic organic	P42338	ENSG00000051382	8976	Human	8968	pIC50	7.55	7.55	54751698	310264748
PIK3CB	pictilisib	Inhibitor	Inhibition	Synthetic organic	P42338	ENSG00000051382	8976	Human	5682	pIC50	7.48	7.48	17755052	178102309
PIK3CB	fimepinostat	Inhibitor	Inhibition	Synthetic organic	P42338	ENSG00000051382	8976	Human	8952	pIC50	7.27	7.27	54575456	310264733
PIK3CB	BGT-226	Inhibitor	Inhibition	Synthetic organic	P42338	ENSG00000051382	8976	Human	7951	pIC50	7.2	7.2	11978790	249565634
PIK3CB	VS-5584	Inhibitor	Inhibition	Synthetic organic	P42338	ENSG00000051382	8976	Human	8382	pIC50	7.17	7.17	46912230	252166594
PIK3CB	pictilisib	Inhibitor	Inhibition	Synthetic organic	P42338	ENSG00000051382	8976	Human	5682	pKi	7.15	7.15	17755052	178102309
PIK3CB	samotolisib	Inhibitor	Inhibition	Synthetic organic	P42338	ENSG00000051382	8976	Human	8918	pIC50	7.11	7.11	57519748	310264699
PIK3CB	compound 20f [PMID: 28520415]	Inhibitor	Inhibition	Synthetic organic	P42338	ENSG00000051382	8976	Human	9961	pIC50	7.1	7.1		374883848
PIK3CB	eganelisib	Inhibitor	Inhibition	Synthetic organic	P42338	ENSG00000051382	8976	Human	9563	pKd	7.09	7.09	91933883	336446949
PIK3CB	duvelisib	Inhibitor	Inhibition	Synthetic organic	P42338	ENSG00000051382	8976	Human	7795	pIC50	7.07	7.07	50905713	223366126
PIK3CB	amdizalisib	Inhibitor	Inhibition	Synthetic organic	P42338	ENSG00000051382	8976	Human	11699	pIC50	7.06	7.06	118981804	442878725
PIK3CB	inavolisib	Inhibitor	Inhibition	Synthetic organic	P42338	ENSG00000051382	8976	Human	9636	pKi	7	7	124173720	340590266
PIK3CB	BAY-8400	Inhibitor	Inhibition	Synthetic organic	P42338	ENSG00000051382	8976	Human	11732	pIC50	6.93	6.93		458923767
PIK3CB	izorlisib	Inhibitor	Inhibition	Synthetic organic	P42338	ENSG00000051382	8976	Human	7743	pIC50	6.92	6.92	49784945	223366076
PIK3CB	omipalisib	Inhibitor	Inhibition	Synthetic organic	P42338	ENSG00000051382	8976	Human	8974	pKi	6.89	6.89	25167777	310264754
PIK3CB	compound 27 [PMID: 35834807]	Inhibitor	Inhibition	Synthetic organic	P42338	ENSG00000051382	8976	Human	12062	pIC50	6.84	6.84		472319184
PIK3CB	vulolisib	Inhibitor	Inhibition	Synthetic organic	P42338	ENSG00000051382	8976	Human	12075	pIC50	6.77	6.77	146267141	472319197
PIK3CB	panulisib	Inhibitor	Inhibition	Synthetic organic	P42338	ENSG00000051382	8976	Human	9916	pIC50	6.75	6.75	56947515	363894210
PIK3CB	zandelisib	Inhibitor	Inhibition	Synthetic organic	P42338	ENSG00000051382	8976	Human	10627	pIC50	6.3	6.7	66571003	404859074
PIK3CB	LY 294002	Inhibitor	Inhibition	Synthetic organic	P42338	ENSG00000051382	8976	Human	6004	pIC50	6.57	6.57	3973	178102626
PIK3CB	PI 3-Kg inhibitor	Inhibitor	Inhibition	Synthetic organic	P42338	ENSG00000051382	8976	Human	6023	pIC50	6.57	6.57	5289247	178102645
PIK3CB	LY 294002	Inhibitor	Inhibition	Synthetic organic	P42338	ENSG00000051382	8976	Human	6004	pKd	6.57	6.57	3973	178102626
PIK3CB	pilaralisib	Inhibitor	Inhibition	Synthetic organic	P42338	ENSG00000051382	8976	Human	7963	pIC50	6.42	6.42	1893730	249565646
PIK3CB	AZD8835	Inhibitor	Inhibition	Synthetic organic	P42338	ENSG00000051382	8976	Human	8915	pIC50	6.37	6.37	76685059	310264696
PIK3CB	dezapelisib	Inhibitor	Inhibition	Synthetic organic	P42338	ENSG00000051382	8976	Human	9728	pIC50	6.3	6.3	58111426	354702204
PIK3CB	idelalisib	Inhibitor	Inhibition	Synthetic organic	P42338	ENSG00000051382	8976	Human	6741	pIC50	6.25	6.25	11625818	178103352
PIK3CB	PIK-75	Inhibitor	Inhibition	Synthetic organic	P42338	ENSG00000051382	8976	Human	8012	pIC50	5.89	6.07	10275789	249565692
PIK3CB	puquitinib	Inhibitor	Inhibition	Synthetic organic	P42338	ENSG00000051382	8976	Human	9928	pIC50	6.02	6.02	15983184	363894222
PIK3CB	PI-3065	Inhibitor	Inhibition	Synthetic organic	P42338	ENSG00000051382	8976	Human	8242	pIC50	5.97	5.97	24937012	249565922
PIK3CB	alpelisib	Inhibitor	Inhibition	Synthetic organic	P42338	ENSG00000051382	8976	Human	7955	pIC50	5.92	5.92	56649450	249565638
PIK3CB	TG-100-115	Inhibitor	Inhibition	Synthetic organic	P42338	ENSG00000051382	8976	Human	5715	pIC50	5.92	5.92	10427712	178102341
PIK3CB	AZD8154	Inhibitor	Inhibition	Synthetic organic	P42338	ENSG00000051382	8976	Human	11204	pKi	5.87	5.87	141754136	434122264
PIK3CB	PP121	Inhibitor	Inhibition	Synthetic organic	P42338	ENSG00000051382	8976	Human	8013	pIC50	5.85	5.85	24905142	249565693
PIK3CB	nemiralisib	Inhibitor	Inhibition	Synthetic organic	P42338	ENSG00000051382	8976	Human	9425	pIC50	5.8	5.8	49784002	328083525
PIK3CB	compound 41 [PMID: 31855425]	Inhibitor	Inhibition	Synthetic organic	P42338	ENSG00000051382	8976	Human	10598	pIC50	5.7	5.7		404859045
PIK3CB	seletalisib	Inhibitor	Inhibition	Synthetic organic	P42338	ENSG00000051382	8976	Human	9800	pIC50	5.67	5.67	56928390	354702272
PIK3CB	AMG319	Inhibitor	Inhibition	Synthetic organic	P42338	ENSG00000051382	8976	Human	8917	pIC50	5.57	5.57	68947304	310264698
PIK3CB	acalisib	Inhibitor	Inhibition	Synthetic organic	P42338	ENSG00000051382	8976	Human	10096	pIC50	5.47	5.47	11618268	381118806
PIK3CB	tenalisib	Inhibitor	Inhibition	Synthetic organic	P42338	ENSG00000051382	8976	Human	9907	pIC50	5.4	5.4	86291103	363894201
PIK3CB	RV6153	Inhibitor	Inhibition	Synthetic organic	P42338	ENSG00000051382	8976	Human	10163	pIC50	5.31	5.31	86268622	381118873
PIK3CB	compound 2q [PMID: 30986068]	Inhibitor	Inhibition	Synthetic organic	P42338	ENSG00000051382	8976	Human	10365	pIC50	5.26	5.26	118556943	384403645
PIK3CB	compound 12b [PMID: 31465220]	Inhibitor	Inhibition	Synthetic organic	P42338	ENSG00000051382	8976	Human	10489	pKd	5.12	5.12		385612248
PIK3CB	serabelisib	Inhibitor	Inhibition	Synthetic organic	P42338	ENSG00000051382	8976	Human	8969	pIC50	5	5	70798655	310264749
PIK3CB	AZD3458	Inhibitor	Inhibition	Synthetic organic	P42338	ENSG00000051382	8976	Human	9997	pIC50	4.5	4.5		374883884
PIK3CB	AZ2	Inhibitor	Inhibition	Synthetic organic	P42338	ENSG00000051382	8976	Human	10233	pIC50	4.5	4.5	134163708	381744915
PIK3CG	eganelisib	Inhibitor	Inhibition	Synthetic organic	P48736	ENSG00000105851	8978	Human	9563	pKd	9.54	9.54	91933883	336446949
PIK3CG	AZ2	Inhibitor	Inhibition	Synthetic organic	P48736	ENSG00000105851	8978	Human	10233	pIC50	9.46	9.46	134163708	381744915
PIK3CG	AZD3458	Inhibitor	Inhibition	Synthetic organic	P48736	ENSG00000105851	8978	Human	9997	pIC50	9.1	9.1		374883884
PIK3CG	AZD8154	Inhibitor	Inhibition	Synthetic organic	P48736	ENSG00000105851	8978	Human	11204	pIC50	9.05	9.05	141754136	434122264
PIK3CG	taselisib	Inhibitor	Inhibition	Synthetic organic	P48736	ENSG00000105851	8978	Human	7794	pKi	8.84	9.01	51001932	223366125
PIK3CG	compound 15a [PMID: 32069401]	Inhibitor	Inhibition	Synthetic organic	P48736	ENSG00000105851	8978	Human	10702	pIC50	8.92	8.92		404859149
PIK3CG	compound 5d [PMID: 31335136]	Inhibitor	Inhibition	Synthetic organic	P48736	ENSG00000105851	8978	Human	10441	pIC50	8.8	8.8	135197617	385612201
PIK3CG	compound 22 [PMID: 24754609]	Inhibitor	Inhibition	Synthetic organic	P48736	ENSG00000105851	8978	Human	10234	pKi	8.7	8.7	73659199	381744916
PIK3CG	AZ2	Inhibitor	Inhibition	Synthetic organic	P48736	ENSG00000105851	8978	Human	10233	pKd	8.65	8.65	134163708	381744915
PIK3CG	neolymphostin A	Inhibitor	Inhibition	Synthetic organic	P48736	ENSG00000105851	8978	Human	10151	pKd	8.46	8.46	44625563	381118861
PIK3CG	compound 82 [PMID: 21332118]	Inhibitor	Inhibition	Synthetic organic	P48736	ENSG00000105851	8978	Human	8805	pIC50	8.33	8.33	50990924	252827463
PIK3CG	dactolisib	Inhibitor	Inhibition	Synthetic organic	P48736	ENSG00000105851	8978	Human	7950	pIC50	8.3	8.3	11977753	249565633
PIK3CG	copanlisib	Inhibitor	Inhibition	Synthetic organic	P48736	ENSG00000105851	8978	Human	7875	pIC50	8.19	8.19	135565596	223366204
PIK3CG	PI 3-Kg inhibitor	Inhibitor	Inhibition	Synthetic organic	P48736	ENSG00000105851	8978	Human	6023	pIC50	8.1	8.1	5289247	178102645
PIK3CG	NVP-CLR457	Inhibitor	Inhibition	Synthetic organic	P48736	ENSG00000105851	8978	Human	12119	pIC50	8.08	8.08	71682837	472319241
PIK3CG	apitolisib	Inhibitor	Inhibition	Synthetic organic	P48736	ENSG00000105851	8978	Human	7888	pIC50	7.85	7.85	25254071	249565579
PIK3CG	PI-103	Inhibitor	Inhibition	Synthetic organic	P48736	ENSG00000105851	8978	Human	5701	pIC50	7.82	7.82	9884685	178102328
PIK3CG	inavolisib	Inhibitor	Inhibition	Synthetic organic	P48736	ENSG00000105851	8978	Human	9636	pKi	7.74	7.74	124173720	340590266
PIK3CG	CZC 24832	Inhibitor	Inhibition	Synthetic organic	P48736	ENSG00000105851	8978	Human	6653	pKd	7.7	7.7	42623951	178103265
PIK3CG	pilaralisib	Inhibitor	Inhibition	Synthetic organic	P48736	ENSG00000105851	8978	Human	7963	pIC50	7.64	7.64	1893730	249565646
PIK3CG	omipalisib	Inhibitor	Inhibition	Synthetic organic	P48736	ENSG00000105851	8978	Human	8974	pKi	7.62	7.62	25167777	310264754
PIK3CG	tenalisib	Inhibitor	Inhibition	Synthetic organic	P48736	ENSG00000105851	8978	Human	9907	pIC50	7.62	7.62	86291103	363894201
PIK3CG	samotolisib	Inhibitor	Inhibition	Synthetic organic	P48736	ENSG00000105851	8978	Human	8918	pIC50	7.62	7.62	57519748	310264699
PIK3CG	VS-5584	Inhibitor	Inhibition	Synthetic organic	P48736	ENSG00000105851	8978	Human	8382	pIC50	7.6	7.6	46912230	252166594
PIK3CG	RV1729	Inhibitor	Inhibition	Synthetic organic	P48736	ENSG00000105851	8978	Human	10162	pIC50	7.6	7.6	52913198	381118872
PIK3CG	bimiralisib	Inhibitor	Inhibition	Synthetic organic	P48736	ENSG00000105851	8978	Human	8383	pKd	7.6	7.6	58507717	252166595
PIK3CG	CZC 24832	Inhibitor	Inhibition	Synthetic organic	P48736	ENSG00000105851	8978	Human	6653	pIC50	7.57	7.57	42623951	178103265
PIK3CG	duvelisib	Inhibitor	Inhibition	Synthetic organic	P48736	ENSG00000105851	8978	Human	7795	pIC50	7.57	7.57	50905713	223366126
PIK3CG	RV6153	Inhibitor	Inhibition	Synthetic organic	P48736	ENSG00000105851	8978	Human	10163	pIC50	7.55	7.55	86268622	381118873
PIK3CG	AS-252424	Inhibitor	Inhibition	Synthetic organic	P48736	ENSG00000105851	8978	Human	10578	pIC50	7.48	7.48	11630874	404859025
PIK3CG	izorlisib	Inhibitor	Inhibition	Synthetic organic	P48736	ENSG00000105851	8978	Human	7743	pIC50	7.44	7.44	49784945	223366076
PIK3CG	amdizalisib	Inhibitor	Inhibition	Synthetic organic	P48736	ENSG00000105851	8978	Human	11699	pIC50	7.42	7.42	118981804	442878725
PIK3CG	BGT-226	Inhibitor	Inhibition	Synthetic organic	P48736	ENSG00000105851	8978	Human	7951	pIC50	7.42	7.42	11978790	249565634
PIK3CG	PIK-75	Inhibitor	Inhibition	Synthetic organic	P48736	ENSG00000105851	8978	Human	8012	pIC50	7.12	7.4	10275789	249565692
PIK3CG	pictilisib	Inhibitor	Inhibition	Synthetic organic	P48736	ENSG00000105851	8978	Human	5682	pKi	7.38	7.38	17755052	178102309
PIK3CG	ZSTK474	Inhibitor	Inhibition	Synthetic organic	P48736	ENSG00000105851	8978	Human	7965	pIC50	7.28	7.31	11647372	249565648
PIK3CG	AZD7648	Inhibitor	Inhibition	Synthetic organic	P48736	ENSG00000105851	8978	Human	10601	pIC50	7.28	7.28	135151360	404859048
PIK3CG	compound 11j [PMID: 23021994]	Inhibitor	Inhibition	Synthetic organic	P48736	ENSG00000105851	8978	Human	8827	pIC50	7.22	7.22	71458575	252827484
PIK3CG	pictilisib	Inhibitor	Inhibition	Synthetic organic	P48736	ENSG00000105851	8978	Human	5682	pIC50	7.12	7.12	17755052	178102309
PIK3CG	TG-100-115	Inhibitor	Inhibition	Synthetic organic	P48736	ENSG00000105851	8978	Human	5715	pIC50	7.08	7.08	10427712	178102341
PIK3CG	AZD8835	Inhibitor	Inhibition	Synthetic organic	P48736	ENSG00000105851	8978	Human	8915	pIC50	7.05	7.05	76685059	310264696
PIK3CG	idelalisib	Inhibitor	Inhibition	Synthetic organic	P48736	ENSG00000105851	8978	Human	6741	pIC50	7.05	7.05	11625818	178103352
PIK3CG	vulolisib	Inhibitor	Inhibition	Synthetic organic	P48736	ENSG00000105851	8978	Human	12075	pIC50	7.05	7.05	146267141	472319197
PIK3CG	puquitinib	Inhibitor	Inhibition	Synthetic organic	P48736	ENSG00000105851	8978	Human	9928	pIC50	7.05	7.05	15983184	363894222
PIK3CG	compound 27 [PMID: 35834807]	Inhibitor	Inhibition	Synthetic organic	P48736	ENSG00000105851	8978	Human	12062	pIC50	6.89	6.89		472319184
PIK3CG	compound 52 [PMID: 28541707]	Inhibitor	Inhibition	Synthetic organic	P48736	ENSG00000105851	8978	Human	10001	pIC50	6.77	6.77	132220479	374883888
PIK3CG	panulisib	Inhibitor	Inhibition	Synthetic organic	P48736	ENSG00000105851	8978	Human	9916	pIC50	6.69	6.69	56947515	363894210
PIK3CG	sapanisertib	Inhibitor	Inhibition	Synthetic organic	P48736	ENSG00000105851	8978	Human	7933	pIC50	6.66	6.66	45375953	249565616
PIK3CG	berzosertib	Inhibitor	Inhibition	Synthetic organic	P48736	ENSG00000105851	8978	Human	8003	pKi	6.66	6.66	59472121	249565683
PIK3CG	alpelisib	Inhibitor	Inhibition	Synthetic organic	P48736	ENSG00000105851	8978	Human	7955	pIC50	6.6	6.6	56649450	249565638
PIK3CG	PI 3-Kg inhibitor II	Inhibitor	Inhibition	Synthetic organic	P48736	ENSG00000105851	8978	Human	6024	pIC50	6.6	6.6	5287855	178102646
PIK3CG	seletalisib	Inhibitor	Inhibition	Synthetic organic	P48736	ENSG00000105851	8978	Human	9800	pIC50	6.55	6.55	56928390	354702272
PIK3CG	fimepinostat	Inhibitor	Inhibition	Synthetic organic	P48736	ENSG00000105851	8978	Human	8952	pIC50	6.51	6.51	54575456	310264733
PIK3CG	compound 41 [PMID: 31855425]	Inhibitor	Inhibition	Synthetic organic	P48736	ENSG00000105851	8978	Human	10598	pIC50	6.5	6.5		404859045
PIK3CG	dezapelisib	Inhibitor	Inhibition	Synthetic organic	P48736	ENSG00000105851	8978	Human	9728	pIC50	6.3	6.3	58111426	354702204
PIK3CG	zandelisib	Inhibitor	Inhibition	Synthetic organic	P48736	ENSG00000105851	8978	Human	10627	pIC50	6.3	6.3	66571003	404859074
PIK3CG	KU-0060648	Inhibitor	Inhibition	Synthetic organic	P48736	ENSG00000105851	8978	Human	8011	pIC50	6.23	6.23	11964036	249565691
PIK3CG	AZD8186	Inhibitor	Inhibition	Synthetic organic	P48736	ENSG00000105851	8978	Human	8527	pIC50	6.17	6.17	52913813	252166729
PIK3CG	AMG319	Inhibitor	Inhibition	Synthetic organic	P48736	ENSG00000105851	8978	Human	8917	pIC50	6.07	6.07	68947304	310264698
PIK3CG	STK16-IN-1	Inhibitor	Inhibition	Synthetic organic	P48736	ENSG00000105851	8978	Human	9692	pIC50	6.06	6.06	58525066	348353651
PIK3CG	AZD6482	Inhibitor	Inhibition	Synthetic organic	P48736	ENSG00000105851	8978	Human	8059	pIC50	5.96	5.96	44137675	249565739
PIK3CG	PP121	Inhibitor	Inhibition	Synthetic organic	P48736	ENSG00000105851	8978	Human	8013	pIC50	5.96	5.96	24905142	249565693
PIK3CG	LY 294002	Inhibitor	Inhibition	Synthetic organic	P48736	ENSG00000105851	8978	Human	6004	pIC50	5.52	5.92	3973	178102626
PIK3CG	eCF309	Inhibitor	Inhibition	Synthetic organic	P48736	ENSG00000105851	8978	Human	9571	pIC50	5.87	5.87	122163152	336446957
PIK3CG	acalisib	Inhibitor	Inhibition	Synthetic organic	P48736	ENSG00000105851	8978	Human	10096	pIC50	5.86	5.86	11618268	381118806
PIK3CG	compound 2q [PMID: 30986068]	Inhibitor	Inhibition	Synthetic organic	P48736	ENSG00000105851	8978	Human	10365	pIC50	5.42	5.42	118556943	384403645
PIK3CG	nemiralisib	Inhibitor	Inhibition	Synthetic organic	P48736	ENSG00000105851	8978	Human	9425	pIC50	5.2	5.2	49784002	328083525
PIK3CG	serabelisib	Inhibitor	Inhibition	Synthetic organic	P48736	ENSG00000105851	8978	Human	8969	pIC50	5	5	70798655	310264749
PIK3CG	quinostatin	Inhibitor	Inhibition	Synthetic organic	P48736	ENSG00000105851	8978	Human	8978	pIC50	4.52	4.52	6620134	310264758
PIM1	LGB321	Inhibitor	Inhibition	Synthetic organic	P11309	ENSG00000137193	8986	Human	9367	pKi	12	12	46179018	328083469
PIM1	PIM447	Inhibitor	Inhibition	Synthetic organic	P11309	ENSG00000137193	8986	Human	9790	pKi	11.22	11.22	44814409	354702263
PIM1	AZD1208	Inhibitor	Inhibition	Synthetic organic	P11309	ENSG00000137193	8986	Human	7698	pKi	10.77	10.77	58423153	223366031
PIM1	uzansertib	Inhibitor	Inhibition	Synthetic organic	P11309	ENSG00000137193	8986	Human	10626	pIC50	9.62	9.62	129606875	404859073
PIM1	leucettine L41	Inhibitor	Inhibition	Synthetic organic	P11309	ENSG00000137193	8986	Human	8167	pIC50	8.39	8.39	25230621	249565847
PIM1	CX-6258	Inhibitor	Inhibition	Synthetic organic	P11309	ENSG00000137193	8986	Human	9368	pIC50	8.3	8.3	44545852	328083470
PIM1	compound 14k [PMID: 21982499]	Inhibitor	Inhibition	Synthetic organic	P11309	ENSG00000137193	8986	Human	8214	pIC50	8.3	8.3	44222958	249565894
PIM1	SGI-1776	Inhibitor	Inhibition	Synthetic organic	P11309	ENSG00000137193	8986	Human	8784	pIC50	8.15	8.15	24795070	252827442
PIM1	XL413	Inhibitor	Inhibition	Synthetic organic	P11309	ENSG00000137193	8986	Human	8113	pIC50	7.38	7.38	57899889	249565793
PIM1	compound 28 [PMID: 30624936]	Inhibitor	Inhibition	Synthetic organic	P11309	ENSG00000137193	8986	Human	10195	pIC50	7.3	7.3	135747628	381118905
PIM1	compound 20 [PMID: 22136433]	Inhibitor	Inhibition	Synthetic organic	P11309	ENSG00000137193	8986	Human	8156	pIC50	7.22	7.22	54613583	249565836
PIM1	voruciclib	Inhibitor	Inhibition	Synthetic organic	P11309	ENSG00000137193	8986	Human	9923	pIC50	7.14	7.14	67409219	363894217
PIM1	ruboxistaurin	Inhibitor	Inhibition	Synthetic organic	P11309	ENSG00000137193	8986	Human	5263	pIC50	6.7	6.7	153999	178101947
PIM1	silmitasertib	Inhibitor	Inhibition	Synthetic organic	P11309	ENSG00000137193	8986	Human	8126	pIC50	6.67	6.67	24748573	249565806
PIM1	compound 2 [PMID: 22560567]	Inhibitor	Inhibition	Synthetic organic	P11309	ENSG00000137193	8986	Human	8115	pIC50	6.48	6.48	6747541	249565795
PIM1	Akt inhibitor X	Inhibitor	Inhibition	Synthetic organic	P11309	ENSG00000137193	8986	Human	5922	pIC50	5.89	5.89	10521421	178102545
PIM1	CX-5011	Inhibitor	Inhibition	Synthetic organic	P11309	ENSG00000137193	8986	Human	9373	pIC50	5.6	5.6	72200352	328083475
PIM1	CX-5279	Inhibitor	Inhibition	Synthetic organic	P11309	ENSG00000137193	8986	Human	9374	pIC50	5.07	5.07	72200387	328083476
PLK2	BI-2536	Inhibitor	Inhibition	Synthetic organic	Q9NYY3	ENSG00000145632	19699	Human	5666	pIC50	8.46	8.46	11364421	178102294
PLK2	onvansertib	Inhibitor	Inhibition	Synthetic organic	Q9NYY3	ENSG00000145632	19699	Human	7918	pIC50	5	5	49792852	249565601
PRKCZ	compound 3 [PMID: 19097791]	Inhibitor	Inhibition	Synthetic organic	Q05513	ENSG00000067606	9412	Human	8185	pIC50	8.65	8.65	91623358	249565865
PRKCZ	G&ouml; 6983	Inhibitor	Inhibition	Synthetic organic	Q05513	ENSG00000067606	9412	Human	5192	pIC50	7.22	7.22	3499	178101880
RAF1	TAK-632	Inhibitor	Inhibition	Synthetic organic	P04049	ENSG00000132155	9829	Human	10387	pKd	9.28	9.28	46209401	384403666
RAF1	TAK-632	Inhibitor	Inhibition	Synthetic organic	P04049	ENSG00000132155	9829	Human	10387	pIC50	8.85	8.85	46209401	384403666
RAF1	L779450	Inhibitor	Inhibition	Synthetic organic	P04049	ENSG00000132155	9829	Human	9129	pIC50	8.85	8.85	9950176	315661214
RAF1	SB590885	Inhibitor	Inhibition	Synthetic organic	P04049	ENSG00000132155	9829	Human	9389	pIC50	8.76	8.76	11465183	328083491
RAF1	naporafenib	Inhibitor	Inhibition	Synthetic organic	P04049	ENSG00000132155	9829	Human	10658	pKd	8.44	8.44	90456533	404859105
RAF1	tinlorafenib	Inhibitor	Inhibition	Synthetic organic	P04049	ENSG00000132155	9829	Human	12096	pIC50	8.39	8.39	155434855	472319218
RAF1	belvarafenib	Inhibitor	Inhibition	Synthetic organic	P04049	ENSG00000132155	9829	Human	11544	pIC50	8.3	8.3	89655386	441604916
RAF1	sorafenib	Inhibitor	Inhibition	Synthetic organic	P04049	ENSG00000132155	9829	Human	5711	pIC50	8.22	8.22	216239	178102337
RAF1	CCT241161	Inhibitor	Inhibition	Synthetic organic	P04049	ENSG00000132155	9829	Human	9814	pIC50	8.22	8.22	44132853	354702286
RAF1	GW5074	Inhibitor	Inhibition	Synthetic organic	P04049	ENSG00000132155	9829	Human	8072	pIC50	8.05	8.05	5924208	249565752
RAF1	CCT196969	Inhibitor	Inhibition	Synthetic organic	P04049	ENSG00000132155	9829	Human	9815	pIC50	8	8	42628843	354702287
RAF1	exarafenib	Inhibitor	Inhibition	Synthetic organic	P04049	ENSG00000132155	9829	Human	12095	pIC50	8	8	156297592	472319217
RAF1	RIPK3 inhibitor 18	Inhibitor	Inhibition	Synthetic organic	P04049	ENSG00000132155	9829	Human	10389	pIC50	7.96	7.96		384403668
RAF1	LY3009120	Inhibitor	Inhibition	Synthetic organic	P04049	ENSG00000132155	9829	Human	8943	pIC50	7.82	7.82	71721540	310264724
RAF1	PLX8394	Inhibitor	Inhibition	Synthetic organic	P04049	ENSG00000132155	9829	Human	9131	pIC50	7.64	7.64	90116675	315661216
RAF1	ZM336372	Inhibitor	Inhibition	Synthetic organic	P04049	ENSG00000132155	9829	Human	9130	pIC50	7.15	7.51	5730	315661215
RAF1	agerafenib	Inhibitor	Inhibition	Synthetic organic	P04049	ENSG00000132155	9829	Human	7880	pKd	7.41	7.41	56846693	223366209
RAF1	OSI-930	Inhibitor	Inhibition	Synthetic organic	P04049	ENSG00000132155	9829	Human	9383	pIC50	7.39	7.39	9868037	328083485
RAF1	vemurafenib	Inhibitor	Inhibition	Synthetic organic	P04049	ENSG00000132155	9829	Human	5893	pIC50	6.38	7.32	42611257	178102516
RAF1	avutometinib	Inhibitor	Inhibition	Synthetic organic	P04049	ENSG00000132155	9829	Human	11867	pIC50	7.25	7.25	16719221	461663423
RAF1	balamapimod	Inhibitor	Inhibition	Synthetic organic	P04049	ENSG00000132155	9829	Human	9925	pIC50	6.94	6.94	11478684	363894219
RET	vepafestinib	Inhibitor	Inhibition	Synthetic organic	P07949	ENSG00000165731	9967	Human	11678	pIC50	9.7	9.7	134164132	442878704
RET	compound 8h [PMID: 21561767]	Inhibitor	Inhibition	Synthetic organic	P07949	ENSG00000165731	9967	Human	8170	pIC50	9.7	9.7	46864270	249565850
RET	pralsetinib	Inhibitor	Inhibition	Synthetic organic	P07949	ENSG00000165731	9967	Human	10033	pIC50	9.4	9.4	129073603	375973221
RET	compound 1 [PMID: 34917254]	Inhibitor	Inhibition	Synthetic organic	P07949	ENSG00000165731	9967	Human	11845	pIC50	9.17	9.17		461663401
RET	WF-47-JS03	Inhibitor	Inhibition	Synthetic organic	P07949	ENSG00000165731	9967	Human	10709	pIC50	9	9.15		404859156
RET	sunitinib	Inhibitor	Inhibition	Synthetic organic	P07949	ENSG00000165731	9967	Human	5713	pIC50	8.8	8.8	5329102	178102339
RET	gilteritinib	Inhibitor	Inhibition	Synthetic organic	P07949	ENSG00000165731	9967	Human	8708	pIC50	8.77	8.77	49803313	252827366
RET	vandetanib	Inhibitor	Inhibition	Synthetic organic	P07949	ENSG00000165731	9967	Human	5717	pIC50	7	8.4	3081361	178102343
RET	zeteletinib	Inhibitor	Inhibition	Synthetic organic	P07949	ENSG00000165731	9967	Human	11416	pIC50	8.34	8.34	134391533	440816785
RET	tamatinib	Inhibitor	Inhibition	Synthetic organic	P07949	ENSG00000165731	9967	Human	5706	pIC50	8.3	8.3	11213558	178102333
RET	CEP-11981	Inhibitor	Inhibition	Synthetic organic	P07949	ENSG00000165731	9967	Human	8189	pIC50	8.3	8.3	11751922	249565869
RET	ponatinib	Inhibitor	Inhibition	Synthetic organic	P07949	ENSG00000165731	9967	Human	5890	pIC50	8.2	8.2	24826799	178102513
RET	KBP-7018	Inhibitor	Inhibition	Synthetic organic	P07949	ENSG00000165731	9967	Human	9691	pIC50	8.12	8.12	76284496	348353650
RET	quizartinib	Inhibitor	Inhibition	Synthetic organic	P07949	ENSG00000165731	9967	Human	5658	pKd	8	8	24889392	178102286
RET	cabozantinib	Inhibitor	Inhibition	Synthetic organic	P07949	ENSG00000165731	9967	Human	5887	pIC50	7.96	7.96	25102847	178102511
RET	sorafenib	Inhibitor	Inhibition	Synthetic organic	P07949	ENSG00000165731	9967	Human	5711	pIC50	7.9	7.9	216239	178102337
RET	rivoceranib	Inhibitor	Inhibition	Synthetic organic	P07949	ENSG00000165731	9967	Human	7648	pIC50	7.89	7.89	11315474	223365983
RET	selpercatinib	Inhibitor	Inhibition	Synthetic organic	P07949	ENSG00000165731	9967	Human	10318	pIC50	7.85	7.85	134436906	381744999
RET	compound 1d [PMID: 21493067]	Inhibitor	Inhibition	Synthetic organic	P07949	ENSG00000165731	9967	Human	8123	pIC50	7.72	7.72	53232451	249565803
RET	RG-1530	Inhibitor	Inhibition	Synthetic organic	P07949	ENSG00000165731	9967	Human	10361	pKd	7.66	7.66	135398512	384403641
RET	vandetanib	Inhibitor	Inhibition	Synthetic organic	P07949	ENSG00000165731	9967	Human	5717	pKd	7.47	7.47	3081361	178102343
RET	tafetinib	Inhibitor	Inhibition	Synthetic organic	P07949	ENSG00000165731	9967	Human	9921	pIC50	7.17	7.17	56935577	363894215
RET	lucitanib	Inhibitor	Inhibition	Synthetic organic	P07949	ENSG00000165731	9967	Human	7649	pIC50	6.7	6.7	25031915	223365984
RET	AST-487	Inhibitor	Inhibition	Synthetic organic	P07949	ENSG00000165731	9967	Human	5661	pIC50	6.06	6.06	11409972	178102289
RET	linifanib	Inhibitor	Inhibition	Synthetic organic	P07949	ENSG00000165731	9967	Human	5657	pIC50	5.72	5.72	11485656	178102285
ROS1	lorlatinib	Inhibitor	Inhibition	Synthetic organic	P08922	ENSG00000047936	10261	Human	7476	pKi	11.3	11.3	71731823	187051779
ROS1	compound 8e [PMID: 24432909]	Inhibitor	Inhibition	Synthetic organic	P08922	ENSG00000047936	10261	Human	8137	pKi	10.7	10.7	72710568	249565817
ROS1	repotrectinib	Inhibitor	Inhibition	Synthetic organic	P08922	ENSG00000047936	10261	Human	10316	pIC50	10.15	10.15	135565923	381744997
ROS1	taletrectinib	Inhibitor	Inhibition	Synthetic organic	P08922	ENSG00000047936	10261	Human	11198	pIC50	9.7	9.7	72202474	434122258
ROS1	gilteritinib	Inhibitor	Inhibition	Synthetic organic	P08922	ENSG00000047936	10261	Human	8708	pIC50	8.82	8.82	49803313	252827366
RPS6KA3	BIX 02565	Inhibitor	Inhibition	Synthetic organic	P51812	ENSG00000177189	10432	Human	8039	pIC50	8.96	8.96	53246941	249565719
RPS6KA3	compound 8h [PMID: 22765894]	Inhibitor	Inhibition	Synthetic organic	P51812	ENSG00000177189	10432	Human	8175	pIC50	8.52	8.52	67161540	249565855
RPS6KA3	compound 25b [PMID: 22564207]	Inhibitor	Inhibition	Synthetic organic	P51812	ENSG00000177189	10432	Human	8139	pIC50	7.89	7.89	57325421	249565819
RPS6KA3	FMK	Inhibitor	Inhibition	Synthetic organic	P51812	ENSG00000177189	10432	Human	9358	pIC50	7.82	7.82	644243	328083460
RPS6KA3	BI-D1870	Inhibitor	Inhibition	Synthetic organic	P51812	ENSG00000177189	10432	Human	8038	pIC50	7.62	7.62	25023738	249565718
RPS6KB1	LY2584702	Inhibitor	Inhibition	Synthetic organic	P23443	ENSG00000108443	10436	Human	8248	pIC50	8.4	8.4	25118925	249565928
RPS6KB1	compound 1 [PMID: 20005102]	Inhibitor	Inhibition	Synthetic organic	P23443	ENSG00000108443	10436	Human	8181	pIC50	8.15	8.15	46225540	249565861
RPS6KB1	compound E22 [PMID: 31298542]	Inhibitor	Inhibition	Synthetic organic	P23443	ENSG00000108443	10436	Human	10437	pIC50	8.05	8.05		385612197
RPS6KB1	PF-4708671	Inhibitor	Inhibition	Synthetic organic	P23443	ENSG00000108443	10436	Human	8036	pIC50	7.7	7.7	51371303	249565716
RPS6KB1	GNE-3511	Inhibitor	Inhibition	Synthetic organic	P23443	ENSG00000108443	10436	Human	9355	pIC50	5.71	5.71	72547959	328083457
SGK1	compound 14n [PMID: 25589934]	Inhibitor	Inhibition	Synthetic organic	O00141	ENSG00000118515	10810	Human	9423	pIC50	9	9	71506845	328083523
SGK1	PO-322	Inhibitor	Inhibition	Synthetic organic	O00141	ENSG00000118515	10810	Human	10739	pIC50	7.27	7.27	185135	405067332
SGK1	GSK650394	Inhibitor	Inhibition	Synthetic organic	O00141	ENSG00000118515	10810	Human	8040	pIC50	7.21	7.21	25022668	249565720
SGK1	EMD638683	Inhibitor	Inhibition	Synthetic organic	O00141	ENSG00000118515	10810	Human	9407	pIC50	5.52	5.52	44182398	328083509
SIK3	GLPG3970	Inhibitor	Inhibition	Synthetic organic	Q9Y2K2	ENSG00000160584	29165	Human	12157	pIC50	8	11	146273261	472319279
SIK3	ARN-3236	Inhibitor	Inhibition	Synthetic organic	Q9Y2K2	ENSG00000160584	29165	Human	9581	pIC50	8.18	8.18	74766530	340590212
SIK3	HG-9-91-01	Inhibitor	Inhibition	Synthetic organic	Q9Y2K2	ENSG00000160584	29165	Human	8049	pIC50	8.02	8.02	78357808	249565729
SIK3	dasatinib	Inhibitor	Inhibition	Synthetic organic	Q9Y2K2	ENSG00000160584	29165	Human	5678	pIC50	8	8	3062316	178102305
SIK3	bosutinib	Inhibitor	Inhibition	Synthetic organic	Q9Y2K2	ENSG00000160584	29165	Human	5710	pIC50	7.74	7.74	5328940	178102336
SRC	elzovantinib	Inhibitor	Inhibition	Synthetic organic	P12931	ENSG00000197122	11283	Human	11869	pIC50	9.85	9.85	137455315	461663425
SRC	eCF506	Inhibitor	Inhibition	Synthetic organic	P12931	ENSG00000197122	11283	Human	9186	pIC50	9.3	9.3	121231408	315661265
SRC	dasatinib	Inhibitor	Inhibition	Synthetic organic	P12931	ENSG00000197122	11283	Human	5678	pIC50	9.1	9.1	3062316	178102305
SRC	bosutinib	Inhibitor	Inhibition	Synthetic organic	P12931	ENSG00000197122	11283	Human	5710	pIC50	9	9	5328940	178102336
SRC	compound 2 [PMID: 15546730]	Inhibitor	Inhibition	Synthetic organic	P12931	ENSG00000197122	11283	Human	8136	pIC50	9	9	11153014	249565816
SRC	dorsomorphin	Inhibitor	Inhibition	Synthetic organic	P12931	ENSG00000197122	11283	Human	4907	pIC50	8.7	8.7	11524144	178101606
SRC	saracatinib	Inhibitor	Inhibition	Synthetic organic	P12931	ENSG00000197122	11283	Human	7731	pIC50	8.57	8.57	10302451	223366064
SRC	WH-4-023	Inhibitor	Inhibition	Synthetic organic	P12931	ENSG00000197122	11283	Human	8068	pIC50	8.22	8.22	11844351	249565748
SRC	PD166285	Inhibitor	Inhibition	Synthetic organic	P12931	ENSG00000197122	11283	Human	8183	pKi	8.08	8.08	5311382	249565863
SRC	CCT241161	Inhibitor	Inhibition	Synthetic organic	P12931	ENSG00000197122	11283	Human	9814	pIC50	8	8	44132853	354702286
SRC	PP121	Inhibitor	Inhibition	Synthetic organic	P12931	ENSG00000197122	11283	Human	8013	pIC50	7.85	7.85	24905142	249565693
SRC	ibrutinib	Inhibitor	Inhibition	Synthetic organic	P12931	ENSG00000197122	11283	Human	6912	pIC50	7.72	7.72	24821094	178103494
SRC	ENMD-2076	Inhibitor	Inhibition	Synthetic organic	P12931	ENSG00000197122	11283	Human	7885	pIC50	7.7	7.7	16041424	249565576
SRC	CCT196969	Inhibitor	Inhibition	Synthetic organic	P12931	ENSG00000197122	11283	Human	9815	pIC50	7.52	7.52	42628843	354702287
SRC	compound 8h [PMID: 22765894]	Inhibitor	Inhibition	Synthetic organic	P12931	ENSG00000197122	11283	Human	8175	pIC50	7.48	7.48	67161540	249565855
SRC	SU6656	Inhibitor	Inhibition	Synthetic organic	P12931	ENSG00000197122	11283	Human	6044	pIC50	7.14	7.14	5312137	178102666
SRC	GSK-3 inhibitor XIII	Inhibitor	Inhibition	Synthetic organic	P12931	ENSG00000197122	11283	Human	5976	pKi	7.09	7.09	6419766	178102599
SRC	NG-25	Inhibitor	Inhibition	Synthetic organic	P12931	ENSG00000197122	11283	Human	8074	pIC50	6.95	6.95	53340664	249565754
SRC	SI306	Inhibitor	Inhibition	Synthetic organic	P12931	ENSG00000197122	11283	Human	10708	pKi	6.89	6.89	101913643	404859155
SRC	compound 19a [PMID: 30503936]	Inhibitor	Inhibition	Synthetic organic	P12931	ENSG00000197122	11283	Human	10181	pIC50	6.62	6.62		381118891
SRC	balamapimod	Inhibitor	Inhibition	Synthetic organic	P12931	ENSG00000197122	11283	Human	9925	pIC50	6.55	6.55	11478684	363894219
SRC	compound 36 [PMID: 21958547]	Inhibitor	Inhibition	Synthetic organic	P12931	ENSG00000197122	11283	Human	9391	pIC50	6.53	6.53	124037381	328083493
SRC	TAK-020	Inhibitor	Inhibition	Synthetic organic	P12931	ENSG00000197122	11283	Human	11730	pIC50	6.2	6.2	136286736	458923765
SRC	compound 25 [PMID: 31260299]	Inhibitor	Inhibition	Synthetic organic	P12931	ENSG00000197122	11283	Human	10428	pIC50	6.04	6.04		385612188
SRC	acalabrutinib	Inhibitor	Inhibition	Synthetic organic	P12931	ENSG00000197122	11283	Human	8912	pEC50	6	6	71226662	310264693
SRC	Syk inhibitor III	Inhibitor	Inhibition	Synthetic organic	P12931	ENSG00000197122	11283	Human	6048	pIC50	4.56	4.56	672296	178102670
SRC	tirbanibulin	Inhibitor	Inhibition	Synthetic organic	P12931	ENSG00000197122	11283	Human	7957	pIC50	4.34	4.34	23635314	249565640
SRC	KX2-361	Inhibitor	Inhibition	Synthetic organic	P12931	ENSG00000197122	11283	Human	10004	-			11545920	374883891
STK4	cerdulatinib	Inhibitor	Inhibition	Synthetic organic	Q13043	ENSG00000101109	11408	Human	8957	pIC50	8.4	8.4	44595079	310264738
STK4	IHMT-MST1-58	Inhibitor	Inhibition	Synthetic organic	Q13043	ENSG00000101109	11408	Human	12168	pIC50	7.64	7.64	162477909	472319290
STK4	SBP-3264	Inhibitor	Inhibition	Synthetic organic	Q13043	ENSG00000101109	11408	Human	11811	pIC50	7.59	7.59		458923846
STK4	bosutinib	Inhibitor	Inhibition	Synthetic organic	Q13043	ENSG00000101109	11408	Human	5710	pIC50	6.72	6.72	5328940	178102336
STK4	compound 38 [PMID: 20817473]	Inhibitor	Inhibition	Synthetic organic	Q13043	ENSG00000101109	11408	Human	8768	pIC50	6.39	6.39	11847343	252827426
STK4	XMU-MP-1	Inhibitor	Inhibition	Synthetic organic	Q13043	ENSG00000101109	11408	Human	11812	pIC50	6.31	6.31	121499143	458923847
SYK	TAS05567	Inhibitor	Inhibition	Synthetic organic	P43405	ENSG00000165025	11491	Human	9941	pIC50	9.43	9.43		363894235
SYK	P505-15	Inhibitor	Inhibition	Synthetic organic	P43405	ENSG00000165025	11491	Human	8070	pIC50	9	9	44462758	249565750
SYK	sovleplenib	Inhibitor	Inhibition	Synthetic organic	P43405	ENSG00000165025	11491	Human	11886	pIC50	7	9	71113742	461663442
SYK	mivavotinib	Inhibitor	Inhibition	Synthetic organic	P43405	ENSG00000165025	11491	Human	9600	pIC50	8.49	8.49	53252276	340590230
SYK	compound 23 [PMID: 17600705]	Inhibitor	Inhibition	Synthetic organic	P43405	ENSG00000165025	11491	Human	8146	pIC50	8.4	8.4	23657507	249565826
SYK	GSK143	Inhibitor	Inhibition	Synthetic organic	P43405	ENSG00000165025	11491	Human	9388	pIC50	8.12	8.12	124037380	328083490
SYK	entospletinib	Inhibitor	Inhibition	Synthetic organic	P43405	ENSG00000165025	11491	Human	7889	pIC50	8.11	8.11	59473233	249565580
SYK	mivavotinib	Inhibitor	Inhibition	Synthetic organic	P43405	ENSG00000165025	11491	Human	9600	pEC50	8.01	8.01	53252276	340590230
SYK	gusacitinib	Inhibitor	Inhibition	Synthetic organic	P43405	ENSG00000165025	11491	Human	10000	pIC50	8	8	71269142	374883887
SYK	lanraplenib	Inhibitor	Inhibition	Synthetic organic	P43405	ENSG00000165025	11491	Human	9764	pIC50	7.87	7.87	118161062	354702237
SYK	Syk inhibitor	Inhibitor	Inhibition	Synthetic organic	P43405	ENSG00000165025	11491	Human	6046	pIC50	7.85	7.85	6419747	178102668
SYK	tamatinib	Inhibitor	Inhibition	Synthetic organic	P43405	ENSG00000165025	11491	Human	5706	pIC50	7.77	7.77	11213558	178102333
SYK	tamatinib	Inhibitor	Inhibition	Synthetic organic	P43405	ENSG00000165025	11491	Human	5706	pKd	7.72	7.72	11213558	178102333
SYK	BAY 61-3606	Inhibitor	Inhibition	Synthetic organic	P43405	ENSG00000165025	11491	Human	9693	pIC50	7.59	7.59	10200390	348353652
SYK	tamatinib	Inhibitor	Inhibition	Synthetic organic	P43405	ENSG00000165025	11491	Human	5706	pIC50	7.39	7.52	11213558	178102333
SYK	cerdulatinib	Inhibitor	Inhibition	Synthetic organic	P43405	ENSG00000165025	11491	Human	8957	pIC50	7.49	7.49	44595079	310264738
SYK	Syk inhibitor II	Inhibitor	Inhibition	Synthetic organic	P43405	ENSG00000165025	11491	Human	6047	pIC50	7.39	7.39	9549296	178102669
SYK	GSK2646264	Inhibitor	Inhibition	Synthetic organic	P43405	ENSG00000165025	11491	Human	10108	pIC50	7.1	7.1		381118818
SYK	apitolisib	Inhibitor	Inhibition	Synthetic organic	P43405	ENSG00000165025	11491	Human	7888	pIC50	6.87	6.87	25254071	249565579
SYK	lazertinib	Inhibitor	Inhibition	Synthetic organic	P43405	ENSG00000165025	11491	Human	10136	pIC50	6	6.7	121269225	381118846
SYK	compound 7 [PMID: 22464456]	Inhibitor	Inhibition	Synthetic organic	P43405	ENSG00000165025	11491	Human	8172	pIC50	6.45	6.45	56951864	249565852
SYK	Syk inhibitor III	Inhibitor	Inhibition	Synthetic organic	P43405	ENSG00000165025	11491	Human	6048	pIC50	5.55	5.55	672296	178102670
SYK	ER-27319	Inhibitor	Inhibition	Synthetic organic	P43405	ENSG00000165025	11491	Human	9611	pIC50	5	5	9799509	340590241
TAF1	BAY-299	Inhibitor	Inhibition	Synthetic organic	P21675	ENSG00000147133	11535	Human	9524	pIC50	7.89	7.89	122705990	336446910
TAOK1	AMG28	Inhibitor	Inhibition	Synthetic organic	Q7L7X3	ENSG00000160551	29259	Human	12186	pIC50	7.7	7.7	58221549	472319308
TAOK1	compound 18 [PMID: 20873740]	Inhibitor	Inhibition	Synthetic organic	Q7L7X3	ENSG00000160551	29259	Human	8191	pIC50	6.38	6.38	24809764	249565871
TAOK2	AMG28	Inhibitor	Inhibition	Synthetic organic	Q9UL54	ENSG00000149930	16835	Human	12186	pIC50	7.04	7.04	58221549	472319308
TGFBR2	compound 13a [PMID: 23639540]	Inhibitor	Inhibition	Synthetic organic	P37173	ENSG00000163513	11773	Human	8155	pIC50	8.86	8.86	60182393	249565835
TGFBR2	compound 13d [PMID: 23639540]	Inhibitor	Inhibition	Synthetic organic	P37173	ENSG00000163513	11773	Human	8120	pIC50	7.59	7.59	60182389	249565800
TGFBR2	galunisertib	Inhibitor	Inhibition	Synthetic organic	P37173	ENSG00000163513	11773	Human	7797	pIC50	6.68	6.68	10090485	223366128
TGFBR2	LY2109761	Inhibitor	Inhibition	Synthetic organic	P37173	ENSG00000163513	11773	Human	8075	pKi	6.52	6.52	11655119	249565755
TGFBR2	compound 15b [PMID: 16539403]	Inhibitor	Inhibition	Synthetic organic	P37173	ENSG00000163513	11773	Human	8194	pIC50	6.45	6.45	10361101	249565874
TNIK	compound 5 [PMID: 23232060]	Inhibitor	Inhibition	Synthetic organic	Q9UKE5	ENSG00000154310	30765	Human	8192	pIC50	8.52	8.52	71540619	249565872
TNIK	compound 21k [PMID: 34985886]	Inhibitor	Inhibition	Synthetic organic	Q9UKE5	ENSG00000154310	30765	Human	11833	pIC50	7.59	7.59		461663389
WNK1	PP1	Inhibitor	Inhibition	Synthetic organic	Q9H4A3	ENSG00000060237	14540	Human	8836	pKi	4.9	4.9	1400	252827493

## Sheet: S4. Phytochemicals
Family	Phytochemical	Kinase	Kinase Family	Kinase group
Actinidiaceae
Alliaceae
Amaryllidaceae	Isorhamnetin	AKT1	Akt	AGC
	Lycorine	JAK1	JakA	TK
Anacardiaceae	Fisetin	AKT1	Akt	AGC
		CDK4	CDK	CMGC
		CDK6	CDK	CMGC
		EGFR	EGFR	TK
		IGF1R	InsR	TK
		KIT	PDGFR	TK
		MAPK1	MAPK	CMGC
		MET	Met	TK
		MTOR	PIKK	Atypical
		PI3K	PIKK	Atypical
	Butein	EGFR	EGFR	TK
		MET	Met	TK
Annonaceae
Apiaceae	3′-O-acetylhamaudol	KDR	VEGFR	TK
	tetramethylpyrazine	KDR	VEGFR	TK
	Apigenin	AKT	Akt	AGC
		CDK4	CDK	CMGC
		CDK6	CDK	CMGC
		CSNK2A1	CK2	CMGC
		JAK	JakA	TK
		PI3K	PIKK	Atypical
Araceae
Araliaceae
Arecaceae
Asparagaceae	Ophiopogonin B	AKT1	Akt	AGC
		MTOR	PIKK	Atypical
		PI3K	PIKK	Atypical
		RPS6KB1	RSK	AGC
Asteraceae	Arctigenin	MAPK1	MAPK	CMGC
		JNKs	STE7	STE
		JNKs	STE11	STE
		JNKs	STE20	STE
		p38	MLK	TKL
	Artemisinin	EGFR	EGFR	TK
		PI3K	PIKK	Atypical
		MTOR	PIKK	Atypical
		AKT	Akt	AGC
	Hinesol	MAP2K1	STE7	STE
		MAPK1	MAPK	CMGC
	Isoquercitrin	MAP2K4	STE7	STE
		MAP4K1	STE20	STE
		MAPK1	MAPK	CMGC
	Parthenolide	BRAF	RAF	TKL
		PI3K	PIKK	Atypical
		AKT	Akt	AGC
	Silibinin	ERK	MAPK	CMGC
		AKT	Akt	AGC
	Wedelolactone	AKT	Akt	AGC
		mTOR	PIKK	Atypical
		PKC	PKC	AGC
	β-eudesmol	AKT	Akt	AGC
		PI3K	PIKK	Atypical
	Chrysanthemum boreale Makino flower floral water	PDGFRA	PDGFR	TK
Berberidaceae	Berbamine	ABL1	Abl	TK
		JAK2	JakA	TK
	Berberine	MTOR	PIKK	Atypical
		ERBB2	EGFR	TK
	NAX014	ERBB2	EGFR	TK
	Icariside II	AKT1	Akt	AGC
		CDK4	CDK	CMGC
		CDK6	CDK	CMGC
		EGFR	EGFR	TK
		MAPK1	MAPK	CMGC
		MTOR	PIKK	Atypical
		RPS6KB1	RSK	AGC
Betulaceae	Genkwanin	AKT1	Akt	AGC
Boraginaceae	Alkannin	AKT1	Akt	AGC
Brassicaceae	Indole-3-Carbinol	IGF1R	InsR	TK
Bromeliaceae	Amorfrutin A	JAK1	JakA	TK
Burseraceae	Acetyl-11-keto-β-boswellic acid (AKBA)	KDR	VEGFR	TK
	Stilbene Glycosides	FGFR1	FGFR	TK
Cactaceae
Cannabaceae
Canellaceae	Capsicodendrin	KDR	VEGFR	TK
Caricaceae
Celastraceae	Celastrol	ERBB2	EGFR	TK
Chenopodiaceae
Clusiaceae	Oblongifolin C	MET	Met	TK
	α-Mangostin	ABL1	Abl	TK
Combretaceae	Chebulagic acid	KDR	VEGFR	TK
Companulaceae	Platycodin D	EGFR	EGFR	TK
Convolvulaceae
Cucurbitaceae	Cucurbitacin B	JAK2	JakA	TK
		MAPK1	MAPK	CMGC
	Tubeimoside-1	AKT1	Akt	AGC
		ERBB2	EGFR	TK
		ERK	MAPK	CMGC
		KDR	VEGFR	TK
		AKT	Akt	AGC
		PI3K	PIKK	Atypical
Dioscoraceae
Ebenaceae
Ericaceae
Eriocaulaceae	Quercetagetin	AURKA	Aur	Other
		RAF1	RAF	TKL
		PIM1	PIM	CAMK
Euphorbiaceae
Fabaceae	Acacetin	AKT1	Akt	AGC
	Chrysoeriol	CSNK2A1	CK2	CMGC
		MET	Met	TK
	Coumestrol	CSNK2A1	CK2	CMGC
		DYRK1A	DYRK	CMGC
		JAK2	JakA	TK
		KDR	VEGFR	TK
	Deguelin	EGFR	EGFR	TK
		MET	Met	TK
	Genistein	ABL1	Abl	TK
		AKT	Akt	AGC
		VEGFR	VEGFR	TK
		TGFBR	STKR	TKL
		EGFR	EGFR	TK
		MAP2K4	STE7	STE
		MAPK1	MAPK	CMGC
		SRC	Src	TK
	Hematoxylin	FGFR1	FGFR	TK
		IGF1R	InsR	TK
		MET	Met	TK
		SRC	Src	TK
	Myricetin	PI3K	PIKK	Atypical
	Tannic acid	EGFR	EGFR	TK
Fagaceae	Quercetin	mTOR	PIKK	Atypical
		AKT1	Akt	AGC
		AKT3	Akt	AGC
		CDK4	CDK	CMGC
		CSNK2A1	CK2	CMGC
		FGFR1	FGFR	TK
		FGFR2	FGFR	TK
		FGFR3	FGFR	TK
		JAK2	JakA	TK
		LYN	Src	TK
		MAP2K1	STE7	STE
		MAPK1	MAPK	CMGC
		PIK3CG	PIKK	Atypical
		SRC	Src	TK
		JNK	STE11	STE
		JNK	STE7	STE
		PIM1	PIM	CAMK
		SYK	Syk	TK
Grossulariaceae
Illiciaceae
Juglandaceae
Labiaceae	Oridonin	PI3K	PIKK	Atypical
		AKT	Akt	AGC
		ERK	MAPK	CMGC
		RAF1	RAF	TKL
Lamiaceae	Baicalin	AKT	Akt	AGC
		p38	MLK	TKL
		MTOR	PIKK	Atypical
		MAP2K1	STE7	STE
		MAPK1	MAPK	CMGC
		PKC	PKC	AGC
	Carnosol	MET	Met	TK
	Cryptotanshinone	JAK2	JakA	TK
	Leucosesterterpenone	FGFR3	FGFR	TK
	Leucosterlactone	FGFR1	FGFR	TK
	Pogostone	AKT1	Akt	AGC
		MTOR	PIKK	Atypical
	Scutellarein	PI3K	PIKK	Atypical
Lauraceae	Brevilin A	JAK2	JakA	TK
Lecythidaceae
Linaceae
Lythraceae	Ellagic acid	CSNK2A1	CK2	CMGC
	Urolithin A	CSNK2A1	CK2	CMGC
Magnoliaceae	Honokiol	EGFR	EGFR	TK
		MET	Met	TK
		AKT1	Akt	AGC
		AKT3	Akt	AGC
		CDK4	CDK	CMGC
		MAPK1	MAPK	CMGC
		MTOR	PIKK	Atypical
		PIK3CA	PIKK	Atypical
		PIK3CB	PIKK	Atypical
		PIK3CG	PIKK	Atypical
		PIK3CG	PIKK	Atypical
		SRC	Src	TK
Malvaceae
Marantaceae
Melanthiaceae	Resveratrol	MAPK1	MAPK	CMGC
		JNK	STE11	STE
		JNK	STE7	STE
		FGFR2	FGFR	TK
		PI3K	PIKK	Atypical
Menispermaceae	Tetrandrine	AKT1	Akt	AGC
Moraceae	Auriculasin	KDR	VEGFR	TK
	Morin	AKT	Akt	AGC
		PI3K	PIKK	Atypical
		MAPK8	MAPK	CMGC
		p38	MLK	TKL
		MAPK1	MAPK	CMGC
		PIM1	PIM	CAMK
Moringaceae
Musaceae
Myristicaceae	Myrislignan	EGFR	EGFR	TK
Myrtaceae
Mytaceae	three flavonoid compounds, isolated from Syzygium alternifolium	ERBB2	EGFR	TK
Nitrariaceae	Harmine	DYRK1A	DYRK	CMGC
	OA	EGFR	EGFR	TK
	VS1	ERBB3	EGFR	TK
Oleaceae
Orchidaceae
Papaveraceae	Chelerythrine	PKC	PKC	AGC
		RPS6KB1	RSK	AGC
Passifloraceae	Chrysin	CDK4	CDK	CMGC
		CDK6	CDK	CMGC
Pedaliaceae
Pinaceae
Piperaceae
Poaceae
Polygonaceae	Chrysophanol	EGFR	EGFR	TK
	Emodin	CSNK2A1	CK2	CMGC
		ERBB2	EGFR	TK
		JAK2	JakA	TK
		ABL1	Abl	TK
	Tatariside G	AKT1	Akt	AGC
Proteaceae
Punicaceae
Ranunculaceae	Delphinidin	AKT1	Akt	AGC
		EGFR	EGFR	TK
		KDR	VEGFR	TK
		MAP2K1	STE7	STE
		MAPK1	MAPK	CMGC
		PI3K	PIKK	Atypical
		RPS6KB1	RSK	AGC
		JNK	MAPK	CMGC
Resedaceae	Luteolin	CDK4	CDK	CMGC
		CDK6	CDK	CMGC
		EGFR	EGFR	TK
		KDR	VEGFR	TK
		RPS6KB1	RSK	AGC
		PIM1	PIM	CAMK
Rosaceae
Rubiaceae
Rutaceae	Hesperetin	ERBB2	EGFR	TK
	Naringenin	AKT1	Akt	AGC
		ERBB2	EGFR	TK
Sapindaceae
Sapotaceae
Solanaceae	Cembranoids	KDR	VEGFR	TK
	Withaferin A	MET	Met	TK
Taxaceae	Taxifolin	AKT	Akt	AGC
		EGFR	EGFR	TK
		PI3K	PIKK	Atypical
Theaceae	EGCG	AKT	Akt	AGC
		BRAF	RAF	TKL
		MAP2K1	STE7	STE
		MAPK1	MAPK	CMGC
		PI3K	PIKK	Atypical
	Kaempferol	CDK4	CDK	CMGC
		CDK6	CDK	CMGC
		CDK6	CDK	CMGC
		FGFR1	FGFR	TK
		FGFR2	FGFR	TK
		FGFR3	FGFR	TK
		KDR	VEGFR	TK
		MAPK1	MAPK	CMGC
		PIM1	PIM	CAMK
		p38	MAPK	CMGC
		mTOR	PIKK	Atypical
		PI3K	PIKK	Atypical
		AKT	Akt	AGC
Thymelaeaceae	Chamaejasmine	AKT1	Akt	AGC
	Daphnetin	EGFR	EGFR	TK
		PI3K	PIKK	Atypical
	Hibiscone C	PIK3CA	PIKK	Atypical
		PIK3CB	PIKK	Atypical
		PIK3CG	PIKK	Atypical
Verbenaceae
Vitaceae
Zingiberaceae	Alpinetin	p38	MLK	TKL
		p38	STE20	STE
		MAPK1	MAPK	CMGC
	Curcumin	ABL1	Abl	TK
		DYRK1A	DYRK	CMGC
		FGFR1	FGFR	TK
		FGFR2	FGFR	TK
		FGFR3	FGFR	TK
		IGF1R	InsR	TK
		MAP3K11	MLK	TKL
		RPS6KB1	RSK	AGC
		SRC	Src	TK
		PIM1	PIM	CAMK
	Curcuminoids	ABL1	Abl	TK
		FGFR2	FGFR	TK
	β-Elemene	AKT1	Akt	AGC
		MTOR	PIKK	Atypical
		RPS6KB1	RSK	AGC
